# Supplementary material for: Use of flexible sensor to characterize biomechanics of canine skin
Source: BMC Vet Res. 2019 Jan 25;15:40. doi: 10.1186/s12917-018-1755-y (PMC6347828; doi:10.1186/s12917-018-1755-y)
Supplement: Supplementary file 1 — Load frame data for test without SEC attached to sample. The raw, unfiltered, experimental data collected from the load frame during testing. This data includes time, applied displacement, and measured force. (TXT 67 kb) [file 12917_2018_1755_MOESM1_ESM.txt]

time (s)	load (N)	displacement (mm)
0.0599999900000000	0	9.99502000000000
0.0999999900000000	0.535152000000000	9.99502000000000
0.140000000000000	0.546649000000000	9.99502000000000
0.180000000000000	-0.245547600000000	9.99502000000000
0.220000000000000	0.436783000000000	9.99502000000000
0.260000000000000	-0.0920699999999999	9.99502000000000
0.300000000000000	0.290169000000000	9.99502000000000
0.339999900000000	0.771072000000000	9.99502000000000
0.379999900000000	0.126304000000000	9.99502000000000
0.419999900000000	0.907334000000000	9.99502000000000
0.459999800000000	0.0402500000000001	9.99502000000000
0.499999800000000	0.427492000000000	9.99502000000000
0.539999800000000	0.639129000000000	9.99502000000000
0.579999700000000	-0.165608000000000	9.99502000000000
0.619999700000000	0.945390000000000	9.99502000000000
0.659999700000000	0.345686000000000	9.99502000000000
0.699999600000000	0.459579000000000	9.99502000000000
0.739999600000000	0.392700000000000	9.99502000000000
0.779999600000000	0.121697000000000	9.99502000000000
0.819999500000000	0.648845000000000	9.99502000000000
0.859999500000000	0.0313330000000001	9.99502000000000
0.899999400000000	0.244397000000000	9.99502000000000
0.939999400000000	0.771411000000000	9.99502000000000
0.979999400000000	0.159283000000000	9.99502000000000
1.01999900000000	0.888247000000000	9.99502000000000
1.05999900000000	0.160985000000000	9.99502000000000
1.09999900000000	0.453530000000000	9.99502000000000
1.13999900000000	0.365651000000000	9.99502000000000
1.17999900000000	0.216194000000000	9.99502000000000
1.21999900000000	0.703270000000000	9.99502000000000
1.25999900000000	0.271966000000000	9.99502000000000
1.29999900000000	0.536109000000000	9.99502000000000
1.33999900000000	0.528009000000000	9.99502000000000
1.37999900000000	0.170148000000000	9.99502000000000
1.41999900000000	0.891388000000000	9.99502000000000
1.45999900000000	0.0963720000000001	9.99502000000000
1.49999900000000	0.265778000000000	9.99502000000000
1.53999900000000	0.552675000000000	9.99502000000000
1.57999900000000	-0.0712519999999999	9.99502000000000
1.61999900000000	0.704594000000000	9.99502000000000
1.65999900000000	-0.314013300000000	9.99502000000000
1.69999900000000	0.401003000000000	9.99502000000000
1.73999900000000	0.400665000000000	9.99502000000000
1.77999900000000	-0.244362200000000	9.99502000000000
1.81999900000000	0.514460000000000	9.99502000000000
1.85999900000000	0.0491870000000001	9.99502000000000
1.89999900000000	0.325317000000000	9.99502000000000
1.93999900000000	0.616767000000000	9.99502000000000
1.97999800000000	0.0360270000000000	9.99502000000000
2.01999900000000	0.922324000000000	9.99502000000000
2.05999900000000	-0.0276810000000001	9.99502000000000
2.09999800000000	0.715420000000000	9.99502000000000
2.13999800000000	0.625964000000000	9.99502000000000
2.17999800000000	-0.200272300000000	9.99502000000000
2.21999800000000	0.401384000000000	9.99502000000000
2.25999800000000	-0.155121000000000	9.99502000000000
2.29999800000000	0.259226000000000	9.99502000000000
2.33999800000000	0.680806000000000	9.99502000000000
2.37999800000000	0.210673000000000	9.99502000000000
2.41999800000000	0.864450000000000	9.99502000000000
2.45999800000000	0.424708000000000	9.99502000000000
2.49999800000000	0.501722000000000	9.99502000000000
2.53999800000000	0.817349000000000	9.99502000000000
2.57999800000000	-0.0450560000000000	9.99502000000000
2.61999800000000	0.644613000000000	9.99502000000000
2.65999800000000	0.409142000000000	9.99502000000000
2.69999800000000	0.386619000000000	9.99502000000000
2.73999800000000	0.393084000000000	9.99502000000000
2.77999800000000	0.000904999999999934	9.99502000000000
2.81999800000000	0.976488000000000	9.99502000000000
2.85999800000000	0.239079000000000	9.99502000000000
2.89999800000000	0.278419000000000	9.99502000000000
2.93999800000000	0.511459000000000	9.99502000000000
2.97999800000000	0.0788709999999999	9.99502000000000
3.01999800000000	1.07802200000000	9.99502000000000
3.05999800000000	0.0761920000000000	9.99502000000000
3.09999800000000	0.686446000000000	9.99502000000000
3.13999700000000	0.678119000000000	9.99502000000000
3.17999700000000	-0.0805440000000000	9.99502000000000
3.21999700000000	0.803291000000000	9.99502000000000
3.25999700000000	0.370553000000000	9.99502000000000
3.29999700000000	0.288237000000000	9.99502000000000
3.33999700000000	0.821296000000000	9.99502000000000
3.37999700000000	-0.00243499999999997	9.99502000000000
3.41999700000000	1.10548900000000	9.99502000000000
3.45999700000000	0.0156920000000000	9.99502000000000
3.49999700000000	0.279538000000000	9.99502000000000
3.53999700000000	0.789893000000000	9.99502000000000
3.57999700000000	0.0605640000000001	9.99502000000000
3.61999700000000	0.699993000000000	9.99502000000000
3.65999700000000	0.464418000000000	9.99502000000000
3.69999700000000	0.248172000000000	9.99502000000000
3.73999700000000	0.649407000000000	9.99502000000000
3.77999700000000	0.322626000000000	9.99502000000000
3.81999700000000	0.883917000000000	9.99502000000000
3.85999700000000	-0.0219309999999999	9.99502000000000
3.89999700000000	0.207135000000000	9.99502000000000
3.93999700000000	1.06135300000000	9.99502000000000
3.97999700000000	-0.0755779999999999	9.99502000000000
4.01999700000000	0.352691000000000	9.99502000000000
4.05999800000000	0.142748000000000	9.99502000000000
4.09999900000000	0.277209000000000	9.99502000000000
4.14000000000000	0.615871000000000	9.99502000000000
4.18000100000000	-0.131986000000000	9.99502000000000
4.22000200000000	0.965686000000000	9.99502000000000
4.26000300000000	0.0656540000000001	9.99502000000000
4.30000400000000	0.378523000000000	9.99502000000000
4.34000400000000	0.882227000000000	9.99502000000000
4.38000500000000	0.311313000000000	9.99502000000000
4.42000600000000	0.669194000000000	9.99502000000000
4.46000700000000	0.167005000000000	9.99502000000000
4.50000800000000	0.346688000000000	9.99377999999999
4.54000900000000	0.961753000000000	9.97145000000000
4.58001000000000	-0.120348000000000	9.91999000000000
4.62001100000000	0.906257000000000	9.84123000000000
4.66001200000000	-0.193342000000000	9.73457000000000
4.70001300000000	-0.253592500000000	9.60125000000000
4.74001400000000	0.338482000000000	9.44126000000000
4.78001500000000	-0.287401700000000	9.25646000000000
4.82001500000000	0.540357000000000	9.04748000000000
4.86001600000000	-0.444316700000000	8.81556000000000
4.90001700000000	-0.104089000000000	8.56193000000000
4.94001800000000	0.0278670000000001	8.28784000000000
4.98001900000000	-0.201906900000000	7.99515000000000
5.02002000000000	-0.0493760000000001	7.68571000000000
5.06002100000000	-0.393886900000000	7.36077000000000
5.10002200000000	-0.482678700000000	7.02219000000000
5.14002300000000	0.131864000000000	6.67244000000000
5.18002400000000	-0.549543000000000	6.31277000000000
5.22002500000000	0.264488000000000	5.94627999999999
5.26002600000000	-0.810513100000000	5.57422000000000
5.30002600000000	-0.543569400000000	5.19842000000000
5.34002700000000	0.254548000000000	4.82326000000000
5.38002800000000	-0.816939000000000	4.44747000000000
5.42002900000000	-0.145134000000000	4.07540000000000
5.46003000000000	-0.955603900000000	3.70829000000000
5.50003100000000	-0.166651000000000	3.34862000000000
5.54003200000000	-0.0513170000000001	2.99764000000000
5.58003300000000	-0.792575300000000	2.65904999999999
5.62003400000000	-0.0991120000000001	2.33287000000000
5.66003500000000	-0.797765400000000	2.02219000000000
5.70003600000000	-0.142446000000000	1.72888000000000
5.74003600000000	-0.268753100000000	1.45355000000000
5.78003700000000	-0.729368200000000	1.19868000000000
5.82003800000000	-0.117164000000000	0.965509999999995
5.86003900000000	-0.784798800000000	0.754679999999993
5.90004000000000	-0.00381399999999998	0.568640000000002
5.94004100000000	-0.0318000000000001	0.407420000000002
5.98004200000000	-0.907064600000000	0.272849999999991
6.02004300000000	0.474782000000000	0.164329999999993
6.06004400000000	-0.491793400000000	0.0837199999999996
6.10004500000000	-0.646003600000000	0.0310099999999949
6.14004600000000	-0.284166700000000	0.00681999999999050
6.18004700000000	-1.03565820000000	0.00495999999999697
6.22004700000000	0.248947000000000	0.00806000000000040
6.26004800000000	-0.932359600000000	0.0148799999999909
6.30004900000000	-0.437346100000000	0.0247999999999990
6.34005000000000	-0.454896500000000	0.0378299999999996
6.38005100000000	-1.16942010000000	0.0539500000000004
6.42005200000000	-0.340482800000000	0.0731699999999904
6.46005300000000	-1.06247470000000	0.0955000000000013
6.50005400000000	-0.453247400000000	0.121539999999996
6.54005500000000	-0.276952300000000	0.150069999999999
6.58005600000000	-0.551283000000000	0.181690000000003
6.62005700000000	-0.126424000000000	0.216409999999996
6.66005800000000	-0.686876000000000	0.254249999999999
6.70005800000000	0.121292000000000	0.294550000000001
6.74005900000000	-0.347540300000000	0.338579999999993
6.78006000000000	-0.745544200000000	0.385089999999991
6.82006100000000	-0.0334639999999999	0.434699999999992
6.86006200000000	-0.698860400000000	0.487409999999997
6.90006300000000	-0.252940200000000	0.542599999999993
6.94006400000000	-0.237718200000000	0.600269999999995
6.98006500000000	-0.739524300000000	0.661659999999998
7.02006600000000	0.0264420000000001	0.724909999999994
7.06006700000000	-0.776045600000000	0.791269999999997
7.10006800000000	-0.188377000000000	0.860720000000001
7.14006900000000	-0.223479000000000	0.932029999999998
7.18006900000000	-0.746303400000000	1.00644999999999
7.22007000000000	0.0609999999999999	1.08334000000000
7.26007100000000	-0.768577900000000	1.16209000000000
7.30007200000000	-0.0213470000000000	1.24395000000000
7.34007300000000	-0.0955330000000001	1.32767000000000
7.38007400000000	-0.872463200000000	1.41448000000000
7.42007500000000	-0.0323570000000000	1.50315999999999
7.46007600000000	-0.647390100000000	1.59370000000000
7.50007700000000	-0.510147800000000	1.68671000000000
7.54007800000000	-0.278696400000000	1.78158999999999
7.58007900000000	-0.618222100000000	1.87895000000000
7.62008000000000	0.168116000000000	1.97817000000000
7.66008000000000	-0.477554700000000	2.07861999999999
7.70008100000000	-0.235376200000000	2.18156000000000
7.74008200000000	-0.0782270000000001	2.28636000000000
7.78008300000000	-0.688637400000000	2.39240000000000
7.82008400000000	0.133071000000000	2.50030000000000
7.86008500000000	-0.419286600000000	2.61006000000000
7.90008600000000	-0.0681810000000001	2.72105999999999
7.94008700000000	-0.0464460000000000	2.83393000000000
7.98008800000000	-0.738759900000000	2.94741000000000
8.02008800000000	0.114274000000000	3.06274999999999
8.06008900000000	-0.529736500000000	3.17933000000000
8.10009000000000	-0.207756500000000	3.29653000000000
8.14009100000000	-0.0881520000000000	3.41560000000000
8.18009200000000	-0.464531400000000	3.53528000000000
8.22009300000000	0.171034000000000	3.65557999999999
8.26009400000000	-0.423142400000000	3.77712000000000
8.30009500000000	0.0558989999999999	3.89928000000000
8.34009600000000	-0.0700069999999999	4.02207000000000
8.38009600000000	-0.537387700000000	4.14547000000000
8.42009700000000	0.335373000000000	4.26949000000000
8.46009800000000	0.0582440000000000	4.39414000000000
8.50009900000000	-0.0951780000000000	4.51940000000000
8.54010000000000	-0.347710800000000	4.64404000000000
8.58010100000000	-0.273391800000000	4.76993000000000
8.62010200000000	0.316807000000000	4.89519000000000
8.66010300000000	-0.337497500000000	5.02045000000000
8.70010400000000	0.341932000000000	5.14572000000000
8.74010500000000	-0.195119000000000	5.27160000000000
8.78010600000000	-0.567635500000000	5.39687000000000
8.82010700000000	0.414761000000000	5.52213000000000
8.86010700000000	-0.285058600000000	5.64677000000000
8.90010800000000	0.0214160000000001	5.77141000000000
8.94010900000000	-0.0473720000000000	5.89543000000000
8.98011000000000	-0.171004000000000	6.01884000000000
9.02011100000000	0.627790000000000	6.14100000000000
9.06011200000000	-0.367683800000000	6.26316000000000
9.10011300000000	0.00649000000000011	6.38471000000000
9.14011400000000	0.00598000000000010	6.50501000000000
9.18011500000000	-1.04177230000000	6.62407000000000
9.22011600000000	0.203535000000000	6.74251000000000
9.26011700000000	-0.156543000000000	6.85972000000000
9.30011700000000	-0.196333100000000	6.97568000000000
9.34011800000000	0.389129000000000	7.09040000000000
9.38011900000000	-0.00530000000000008	7.20450000000000
9.42012000000000	0.784327000000000	7.31612000000000
9.46012100000000	-0.131406000000000	7.42712000000000
9.50012200000000	0.299671000000000	7.53626000000000
9.54012300000000	0.348454000000000	7.64353999999999
9.58012400000000	-0.768287500000000	7.74958000000000
9.62012500000000	0.505127000000000	7.85375999999999
9.66012600000000	0.152351000000000	7.95608000000000
9.70012700000000	0.447772000000000	8.05654000000000
9.74012800000000	0.430325000000000	8.15514000000000
9.78012800000000	-0.0389440000000001	8.25188000000000
9.82012900000000	0.651611000000000	8.34613000000000
9.86013000000000	0.194889000000000	8.43853000000000
9.90013100000000	0.104161000000000	8.52845000000000
9.94013200000000	0.428779000000000	8.61650000000000
9.98013300000000	-0.0631590000000000	8.70270000000000
10.0201300000000	0.529734000000000	8.78580000000000
10.0601300000000	-0.0438000000000001	8.86703000000000
10.1001400000000	0.220515000000000	8.94515999999999
10.1401400000000	0.368068000000000	9.02144000000000
10.1801400000000	0.0393380000000001	9.09461000000000
10.2201400000000	0.836565000000000	9.16593000000000
10.2601400000000	0.186088000000000	9.23414000000000
10.3001400000000	0.670917000000000	9.29987000000000
10.3401400000000	0.618261000000000	9.36250000000000
10.3801400000000	0.327183000000000	9.42265000000000
10.4201400000000	0.796745000000000	9.48032000000000
10.4601400000000	0.375010000000000	9.53490000000000
10.5001400000000	0.726593000000000	9.58636000000000
10.5401500000000	0.629998000000000	9.63535000000000
10.5801500000000	0.138025000000000	9.68124000000000
10.6201500000000	0.680626000000000	9.72403000000000
10.6601500000000	0.547696000000000	9.76372000000000
10.7001500000000	0.359456000000000	9.80092999999999
10.7401500000000	1.11109700000000	9.83441000000000
10.7801500000000	0.0661830000000001	9.86542000000000
10.8201500000000	0.846216000000000	9.89332000000000
10.8601500000000	0.102596000000000	9.91812000000000
10.9001500000000	0.591036000000000	9.93982999999999
10.9401600000000	0.659450000000000	9.95781000000000
10.9801600000000	0.245553000000000	9.97331999999999
11.0201600000000	0.896129000000000	9.98571999999999
11.0601600000000	0.0547100000000000	9.99440000000000
11.1001600000000	0.548630000000000	10.0006000000000
11.1401600000000	1.12574400000000	10.0030800000000
11.1801600000000	0.280526000000000	10.0024600000000
11.2201600000000	0.762382000000000	9.99936000000000
11.2601600000000	0.342579000000000	9.99254000000000
11.3001600000000	0.671017000000000	9.98262000000000
11.3401600000000	0.494881000000000	9.96960000000000
11.3801700000000	0.242052000000000	9.95347000000000
11.4201700000000	1.00597800000000	9.93425000000000
11.4601700000000	0.382237000000000	9.91193000000000
11.5001700000000	0.359539000000000	9.88588000000000
11.5401700000000	0.565488000000000	9.85736000000000
11.5801700000000	0.0925350000000000	9.82573000000000
11.6201700000000	0.473887000000000	9.79100000000000
11.6601700000000	0.00697600000000009	9.75318000000000
11.7001700000000	0.167423000000000	9.71287000000000
11.7401700000000	0.555908000000000	9.66884000000000
11.7801700000000	-0.0809709999999999	9.62233000000000
11.8201800000000	0.647100000000000	9.57272000000000
11.8601800000000	-0.297815700000000	9.52001000000000
11.9001800000000	0.503769000000000	9.46482000000000
11.9401800000000	0.608875000000000	9.40714999999999
11.9801800000000	-0.0912970000000000	9.34576000000000
12.0201800000000	0.400192000000000	9.28251000000000
12.0601800000000	-0.332820400000000	9.21616000000000
12.1001800000000	0.240435000000000	9.14670000000000
12.1401800000000	0.304778000000000	9.07539000000000
12.1801800000000	-0.300603200000000	9.00098000000000
12.2201800000000	0.559388000000000	8.92408000000000
12.2601900000000	-0.0847160000000000	8.84531999999999
12.3001900000000	-0.0705229999999999	8.76347000000000
12.3401900000000	0.567609000000000	8.67976000000000
12.3801900000000	-0.502376700000000	8.59294000000000
12.4201900000000	0.395489000000000	8.50426000000000
12.4601900000000	-0.514130800000000	8.41372999999999
12.5001900000000	0.218690000000000	8.32071000000000
12.5401900000000	-0.0189600000000001	8.22583000000000
12.5801900000000	-0.363147300000000	8.12847000000000
12.6201900000000	0.252808000000000	8.02925000000000
12.6601900000000	-0.414868900000000	7.92879000000000
12.7002000000000	0.106729000000000	7.82585000000000
12.7402000000000	-0.0936680000000001	7.72105999999999
12.7802000000000	-0.321500300000000	7.61501999999999
12.8202000000000	0.404428000000000	7.50712000000000
12.8602000000000	-0.273825900000000	7.39736000000000
12.9002000000000	-0.0554760000000001	7.28636000000000
12.9402000000000	0.129812000000000	7.17350000000000
12.9802000000000	-0.717714000000000	7.06001000000000
13.0202000000000	0.120130000000000	6.94467000000000
13.0602000000000	-0.214097300000000	6.82809000000000
13.1002000000000	-0.219936500000000	6.71089000000000
13.1402100000000	-0.0872409999999999	6.59182999999999
13.1802100000000	-0.830318900000000	6.47214000000000
13.2202100000000	0.387612000000000	6.35184000000000
13.2602100000000	-0.197106400000000	6.23030000000000
13.3002100000000	0.0797479999999999	6.10813000000000
13.3402100000000	0.0658160000000001	5.98535000000000
13.3802100000000	-0.429417800000000	5.86195000000000
13.4202100000000	0.0748510000000000	5.73793000000000
13.4602100000000	-0.702585400000000	5.61328000000000
13.5002100000000	-0.311106200000000	5.48802000000000
13.5402100000000	-0.0773230000000000	5.36338000000000
13.5802200000000	-0.684607600000000	5.23748999999999
13.6202200000000	0.290981000000000	5.11223000000000
13.6602200000000	-0.510346200000000	4.98697000000000
13.7002200000000	-0.0774109999999999	4.86171000000000
13.7402200000000	-0.459458100000000	4.73582000000000
13.7802200000000	-0.809160500000000	4.61056000000000
13.8202200000000	0.141857000000000	4.48529000000000
13.8602200000000	-0.576651200000000	4.36065000000000
13.9002200000000	-0.730033100000000	4.23601000000000
13.9402200000000	0.0660179999999999	4.11198000000000
13.9802200000000	-0.706519000000000	3.98858000000000
14.0202300000000	0.302911000000000	3.86642000000000
14.0602300000000	-0.578122200000000	3.74424999999999
14.1002300000000	-0.506060800000000	3.62271000000000
14.1402300000000	0.111270000000000	3.50241000000000
14.1802300000000	-0.645562000000000	3.38335000000000
14.2202300000000	-0.118823000000000	3.26491000000000
14.2602300000000	-0.489664100000000	3.14770000000000
14.3002300000000	-0.469699100000000	3.03174000000000
14.3402300000000	-0.271944100000000	2.91701999999999
14.3802300000000	-1.26372232000000	2.80292000000000
14.4202300000000	0.287819000000000	2.69130000000000
14.4602400000000	-0.994792100000000	2.58029999999999
14.5002400000000	-0.495683800000000	2.47116000000000
14.5402400000000	-0.313063300000000	2.36387999999999
14.5802400000000	-1.07300840000000	2.25783999999999
14.6202400000000	-0.278956700000000	2.15366000000000
14.6602400000000	-0.633314300000000	2.05134000000000
14.7002400000000	-0.241128000000000	1.95088000000000
14.7402400000000	-0.0417500000000000	1.85228000000000
14.7802400000000	-0.944208100000000	1.75555000000000
14.8202400000000	-0.0210690000000000	1.66128999999999
14.8602400000000	-0.737871800000000	1.56889000000000
14.9002500000000	-0.288724300000000	1.47897000000000
14.9402500000000	-0.0570070000000000	1.39091999999999
14.9802500000000	-0.714952400000000	1.30472000000000
15.0202500000000	0.212595000000000	1.22163000000000
15.0602500000000	-0.659101700000000	1.14039000000000
15.1002500000000	-0.642280700000000	1.06225999999999
15.1402500000000	-0.538641000000000	0.985979999999998
15.1802500000000	-0.792557500000000	0.912809999999993
15.2202500000000	0.202968000000000	0.841489999999993
15.2602500000000	-0.168270000000000	0.773280000000000
15.3002500000000	-0.454617700000000	0.707549999999998
15.3402600000000	-0.0405070000000001	0.644919999999999
15.3802600000000	-0.694568000000000	0.584769999999992
15.4202600000000	0.0913040000000001	0.527099999999990
15.4602600000000	-0.620173000000000	0.472529999999992
15.5002600000000	-0.131293000000000	0.421059999999997
15.5402600000000	-0.436421000000000	0.372069999999994
15.5802600000000	-0.910733500000000	0.326179999999994
15.6202600000000	-0.0425690000000001	0.283389999999997
15.6602600000000	-0.639202200000000	0.243709999999993
15.7002600000000	-0.517842900000000	0.206499999999991
15.7402600000000	0.0754280000000001	0.173009999999991
15.7802700000000	-0.644211700000000	0.142009999999999
15.8202700000000	0.100475000000000	0.114099999999993
15.8602700000000	-0.900392300000000	0.0892899999999912
15.9002700000000	-0.262749500000000	0.0675899999999956
15.9402700000000	0.0812720000000000	0.0496100000000013
15.9802700000000	-0.848840200000000	0.0340999999999951
16.0202700000000	0.0835480000000000	0.0216999999999956
16.0602700000000	-0.780263800000000	0.0130199999999974
16.1002700000000	-0.744256700000000	0.00681999999999050
16.1402700000000	-0.165675000000000	0.00433999999999912
16.1802700000000	-1.03634570000000	0.00495999999999697
16.2202800000000	0.217006000000000	0.00806000000000040
16.2602800000000	-0.873970100000000	0.0148799999999909
16.3002800000000	-0.437448400000000	0.0247999999999990
16.3402800000000	-0.133225000000000	0.0378299999999996
16.3802800000000	-0.846316200000000	0.0539500000000004
16.4202800000000	-0.0658650000000001	0.0731699999999904
16.4602800000000	-0.361719500000000	0.0955000000000013
16.5002800000000	-0.442765800000000	0.121539999999996
16.5402800000000	-0.161995000000000	0.150069999999999
16.5802800000000	-0.786204300000000	0.181690000000003
16.6202900000000	-0.271458000000000	0.216409999999996
16.6602900000000	-0.631322600000000	0.254249999999999
16.7002900000000	-0.285509600000000	0.294550000000001
16.7402900000000	0.0767059999999999	0.338579999999993
16.7802900000000	-0.761158400000000	0.385089999999991
16.8202900000000	-0.222012200000000	0.434699999999992
16.8602900000000	-0.722885700000000	0.487409999999997
16.9002900000000	-0.530418600000000	0.542599999999993
16.9402900000000	-0.507742100000000	0.600269999999995
16.9802900000000	-0.671540400000000	0.661659999999998
17.0202900000000	-0.124182000000000	0.724909999999994
17.0603000000000	-0.684691300000000	0.791269999999997
17.1003000000000	-0.186183000000000	0.860720000000001
17.1403000000000	-0.277929800000000	0.932029999999998
17.1803000000000	-0.624021100000000	1.00644999999999
17.2203000000000	0.0219340000000001	1.08334000000000
17.2603000000000	-0.210946100000000	1.16209000000000
17.3003000000000	-0.395616200000000	1.24395000000000
17.3403000000000	0.0199350000000000	1.32767000000000
17.3803000000000	-1.07593570000000	1.41448000000000
17.4203000000000	0.190834000000000	1.50315999999999
17.4603000000000	-0.433651800000000	1.59370000000000
17.5003100000000	-0.284879300000000	1.68671000000000
17.5403100000000	0.302356000000000	1.78158999999999
17.5803100000000	-0.595789000000000	1.87895000000000
17.6203100000000	-0.172068000000000	1.97817000000000
17.6603100000000	-0.338925100000000	2.07861999999999
17.7003100000000	-0.221757500000000	2.18156000000000
17.7403100000000	-0.0142270000000000	2.28636000000000
17.7803100000000	-0.454728400000000	2.39240000000000
17.8203100000000	-0.0509299999999999	2.50030000000000
17.8603100000000	-0.460379400000000	2.61006000000000
17.9003100000000	-0.253487400000000	2.72105999999999
17.9403200000000	0.109179000000000	2.83393000000000
17.9803200000000	-0.536340300000000	2.94741000000000
18.0203200000000	0.305270000000000	3.06274999999999
18.0603200000000	-0.505950500000000	3.17933000000000
18.1003200000000	-0.443848000000000	3.29653000000000
18.1403200000000	0.315771000000000	3.41560000000000
18.1803200000000	-0.660969100000000	3.53528000000000
18.2203200000000	0.292121000000000	3.65557999999999
18.2603200000000	-0.459918900000000	3.77712000000000
18.3003200000000	-0.208521800000000	3.89928000000000
18.3403200000000	0.156461000000000	4.02207000000000
18.3803300000000	-0.278044200000000	4.14547000000000
18.4203300000000	0.486564000000000	4.26949000000000
18.4603300000000	-0.541091200000000	4.39414000000000
18.5003300000000	-0.270444800000000	4.51940000000000
18.5403300000000	0.463135000000000	4.64404000000000
18.5803300000000	-0.403160500000000	4.76993000000000
18.6203300000000	0.659685000000000	4.89519000000000
18.6603300000000	-0.410506800000000	5.02045000000000
18.7003300000000	-0.300511200000000	5.14572000000000
18.7403300000000	0.200549000000000	5.27160000000000
18.7803300000000	-0.462356600000000	5.39687000000000
18.8203400000000	0.257251000000000	5.52213000000000
18.8603400000000	-0.271495100000000	5.64677000000000
18.9003400000000	-0.0131969999999999	5.77141000000000
18.9403400000000	0.0330150000000000	5.89543000000000
18.9803400000000	-0.319104600000000	6.01884000000000
19.0203400000000	0.420481000000000	6.14100000000000
19.0603400000000	-0.0219730000000000	6.26316000000000
19.1003400000000	0.0679470000000000	6.38471000000000
19.1403400000000	0.415267000000000	6.50501000000000
19.1803400000000	-0.364393700000000	6.62407000000000
19.2203400000000	0.245154000000000	6.74251000000000
19.2603500000000	-0.167763000000000	6.85972000000000
19.3003500000000	0.00114400000000003	6.97568000000000
19.3403500000000	0.132591000000000	7.09040000000000
19.3803500000000	-0.445717200000000	7.20450000000000
19.4203500000000	0.173536000000000	7.31612000000000
19.4603500000000	-0.0477710000000000	7.42712000000000
19.5003500000000	-0.529011400000000	7.53626000000000
19.5403500000000	0.385617000000000	7.64353999999999
19.5803500000000	-0.133883000000000	7.74958000000000
19.6203500000000	0.750452000000000	7.85375999999999
19.6603500000000	0.0941240000000001	7.95608000000000
19.7003600000000	0.135932000000000	8.05654000000000
19.7403600000000	0.530869000000000	8.15514000000000
19.7803600000000	-0.341097100000000	8.25188000000000
19.8203600000000	0.604229000000000	8.34613000000000
19.8603600000000	0.0230859999999999	8.43853000000000
19.9003600000000	0.377645000000000	8.52845000000000
19.9403600000000	0.770564000000000	8.61650000000000
19.9803600000000	-0.462127500000000	8.70270000000000
20.0203600000000	0.415825000000000	8.78580000000000
20.0603600000000	0.197677000000000	8.86703000000000
20.1003600000000	0.219120000000000	8.94515999999999
20.1403700000000	0.433353000000000	9.02144000000000
20.1803700000000	0.0891880000000001	9.09461000000000
20.2203700000000	0.605222000000000	9.16593000000000
20.2603700000000	0.351775000000000	9.23414000000000
20.3003700000000	0.222023000000000	9.29987000000000
20.3403700000000	0.730826000000000	9.36250000000000
20.3803700000000	0.0437870000000000	9.42265000000000
20.4203700000000	0.858269000000000	9.48032000000000
20.4603700000000	-0.0647869999999999	9.53490000000000
20.5003700000000	0.257299000000000	9.58636000000000
20.5403700000000	0.976917000000000	9.63535000000000
20.5803800000000	0.221689000000000	9.68124000000000
20.6203800000000	0.694750000000000	9.72403000000000
20.6603800000000	0.458116000000000	9.76372000000000
20.7003800000000	0.274262000000000	9.80092999999999
20.7403800000000	0.932794000000000	9.83441000000000
20.7803800000000	0.0867490000000000	9.86542000000000
20.8203800000000	1.15410900000000	9.89332000000000
20.8603800000000	0.409339000000000	9.91812000000000
20.9003800000000	0.331522000000000	9.93982999999999
20.9403800000000	1.44021700000000	9.95781000000000
20.9803800000000	0.0365860000000000	9.97331999999999
21.0203900000000	1.24892300000000	9.98571999999999
21.0603900000000	0.457480000000000	9.99440000000000
21.1003900000000	-0.0193779999999999	10.0006000000000
21.1403900000000	0.921407000000000	10.0030800000000
21.1803900000000	0.482533000000000	10.0024600000000
21.2203900000000	0.687729000000000	9.99936000000000
21.2603900000000	0.517815000000000	9.99254000000000
21.3003900000000	0.447272000000000	9.98262000000000
21.3403900000000	1.12109900000000	9.96960000000000
21.3803900000000	0.125077000000000	9.95347000000000
21.4203900000000	0.952778000000000	9.93425000000000
21.4604000000000	0.687409000000000	9.91193000000000
21.5004000000000	0.0483819999999999	9.88588000000000
21.5404000000000	0.635756000000000	9.85736000000000
21.5804000000000	-0.312169300000000	9.82573000000000
21.6204000000000	0.740278000000000	9.79100000000000
21.6604000000000	0.231286000000000	9.75318000000000
21.7004000000000	0.441759000000000	9.71287000000000
21.7404000000000	0.904812000000000	9.66884000000000
21.7804000000000	-0.0194399999999999	9.62233000000000
21.8204000000000	0.281386000000000	9.57272000000000
21.8604000000000	0.407780000000000	9.52001000000000
21.9004100000000	0.181096000000000	9.46482000000000
21.9404100000000	0.651050000000000	9.40714999999999
21.9804100000000	-0.327407500000000	9.34576000000000
22.0204100000000	0.238608000000000	9.28251000000000
22.0604100000000	-0.241475800000000	9.21616000000000
22.1004100000000	-0.238840000000000	9.14670000000000
22.1404100000000	0.429446000000000	9.07539000000000
22.1804100000000	-0.635321100000000	9.00098000000000
22.2204100000000	0.434400000000000	8.92408000000000
22.2604100000000	-0.302657000000000	8.84531999999999
22.3004200000000	-0.0918740000000000	8.76347000000000
22.3404200000000	0.197076000000000	8.67976000000000
22.3804200000000	-0.594946900000000	8.59294000000000
22.4204200000000	0.0937749999999999	8.50426000000000
22.4604200000000	-0.0749270000000000	8.41372999999999
22.5004200000000	-0.407947800000000	8.32071000000000
22.5404200000000	0.437818000000000	8.22583000000000
22.5804200000000	-0.601473800000000	8.12847000000000
22.6204200000000	0.259995000000000	8.02925000000000
22.6604200000000	-0.228371000000000	7.92879000000000
22.7004200000000	-0.330490800000000	7.82585000000000
22.7404300000000	0.171607000000000	7.72105999999999
22.7804300000000	-0.501272100000000	7.61501999999999
22.8204300000000	0.364126000000000	7.50712000000000
22.8604300000000	-0.389516400000000	7.39736000000000
22.9004300000000	-0.506173400000000	7.28636000000000
22.9404300000000	0.325590000000000	7.17350000000000
22.9804300000000	-0.815118800000000	7.06001000000000
23.0204300000000	0.256048000000000	6.94467000000000
23.0604300000000	-0.0499840000000000	6.82809000000000
23.1004300000000	-0.318991800000000	6.71089000000000
23.1404300000000	0.0195360000000000	6.59182999999999
23.1804400000000	-0.647407600000000	6.47214000000000
23.2204400000000	-0.00882999999999989	6.35184000000000
23.2604400000000	-0.334165700000000	6.23030000000000
23.3004400000000	-0.494639200000000	6.10813000000000
23.3404400000000	-0.0166649999999999	5.98535000000000
23.3804400000000	-0.989925400000000	5.86195000000000
23.4204400000000	0.315752000000000	5.73793000000000
23.4604400000000	-0.285886400000000	5.61328000000000
23.5004400000000	-0.494615900000000	5.48802000000000
23.5404400000000	0.171992000000000	5.36338000000000
23.5804400000000	-0.803415900000000	5.23748999999999
23.6204500000000	0.215172000000000	5.11223000000000
23.6604500000000	-0.460089500000000	4.98697000000000
23.7004500000000	-0.570609000000000	4.86171000000000
23.7404500000000	0.0694429999999999	4.73582000000000
23.7804500000000	-0.775128500000000	4.61056000000000
23.8204500000000	-0.123548000000000	4.48529000000000
23.8604500000000	-0.288429100000000	4.36065000000000
23.9004500000000	-0.697966000000000	4.23601000000000
23.9404500000000	-0.160414000000000	4.11198000000000
23.9804500000000	-0.346933700000000	3.98858000000000
24.0204500000000	0.156785000000000	3.86642000000000
24.0604600000000	-0.339621500000000	3.74424999999999
24.1004600000000	-0.780223400000000	3.62271000000000
24.1404600000000	0.0429029999999999	3.50241000000000
24.1804600000000	-0.664342400000000	3.38335000000000
24.2204600000000	-0.165979000000000	3.26491000000000
24.2604600000000	-0.313183900000000	3.14770000000000
24.3004600000000	-0.627731000000000	3.03174000000000
24.3404600000000	0.0152500000000000	2.91701999999999
24.3804600000000	-0.730724500000000	2.80292000000000
24.4204600000000	-0.241639500000000	2.69130000000000
24.4604600000000	-0.328825800000000	2.58029999999999
24.5004700000000	-0.444828000000000	2.47116000000000
24.5404700000000	-0.164059000000000	2.36387999999999
24.5804700000000	-0.843342000000000	2.25783999999999
24.6204700000000	-0.209774600000000	2.15366000000000
24.6604700000000	-0.561068800000000	2.05134000000000
24.7004700000000	-0.674776700000000	1.95088000000000
24.7404700000000	-0.100154000000000	1.85228000000000
24.7804700000000	-0.695613900000000	1.75555000000000
24.8204700000000	-0.0589620000000000	1.66128999999999
24.8604700000000	-0.652109200000000	1.56889000000000
24.9004700000000	-0.931987200000000	1.47897000000000
24.9404800000000	-0.0102770000000001	1.39091999999999
24.9804800000000	-1.07385290000000	1.30472000000000
25.0204800000000	-0.238222700000000	1.22163000000000
25.0604800000000	-0.138816000000000	1.14039000000000
25.1004800000000	-0.570384600000000	1.06225999999999
25.1404800000000	0.114474000000000	0.985979999999998
25.1804800000000	-0.624196800000000	0.912809999999993
25.2204800000000	-0.163371000000000	0.841489999999993
25.2604800000000	-0.430872900000000	0.773280000000000
25.3004800000000	-1.20981581000000	0.707549999999998
25.3404800000000	-0.169979000000000	0.644919999999999
25.3804900000000	-0.927474400000000	0.584769999999992
25.4204900000000	0.222291000000000	0.527099999999990
25.4604900000000	-0.679047800000000	0.472529999999992
25.5004900000000	-0.431561500000000	0.421059999999997
25.5404900000000	-0.0299090000000000	0.372069999999994
25.5804900000000	-1.16052588000000	0.326179999999994
25.6204900000000	-0.00587000000000004	0.283389999999997
25.6604900000000	-0.168760000000000	0.243709999999993
25.7004900000000	-0.276317900000000	0.206499999999991
25.7404900000000	-0.0501860000000001	0.173009999999991
25.7804900000000	-0.652290900000000	0.142009999999999
25.8205000000000	0.173613000000000	0.114099999999993
25.8605000000000	-0.186250000000000	0.0892899999999912
25.9005000000000	-0.574573800000000	0.0675899999999956
25.9405000000000	-0.215979800000000	0.0496100000000013
25.9805000000000	-0.902411200000000	0.0340999999999951
26.0205000000000	-0.0833360000000001	0.0216999999999956
26.0605000000000	-0.169628000000000	0.0130199999999974
26.1005000000000	-0.722837000000000	0.00681999999999050
26.1405000000000	0.335037000000000	0.00433999999999912
26.1805000000000	-0.663868600000000	0.00495999999999697
26.2205000000000	-0.530322000000000	0.00806000000000040
26.2605100000000	-0.721790200000000	0.0148799999999909
26.3005100000000	-0.882724400000000	0.0247999999999990
26.3405100000000	0.108726000000000	0.0378299999999996
26.3805100000000	-0.857431200000000	0.0539500000000004
26.4205100000000	-0.392792200000000	0.0731699999999904
26.4605100000000	-0.385584900000000	0.0955000000000013
26.5005100000000	-0.502652900000000	0.121539999999996
26.5405100000000	0.121196000000000	0.150069999999999
26.5805100000000	-0.894778200000000	0.181690000000003
26.6205100000000	-0.0788070000000001	0.216409999999996
26.6605100000000	-0.431218000000000	0.254249999999999
26.7005200000000	-0.206277300000000	0.294550000000001
26.7405200000000	-0.182079000000000	0.338579999999993
26.7805200000000	-0.907729300000000	0.385089999999991
26.8205200000000	-0.317866400000000	0.434699999999992
26.8605200000000	0.0819829999999999	0.487409999999997
26.9005200000000	-0.780923900000000	0.542599999999993
26.9405200000000	0.0699110000000001	0.600269999999995
26.9805200000000	-0.846886100000000	0.661659999999998
27.0205200000000	-0.291276200000000	0.724909999999994
27.0605200000000	-0.443910400000000	0.791269999999997
27.1005200000000	-0.613379300000000	0.860720000000001
27.1405300000000	0.100162000000000	0.932029999999998
27.1805300000000	-1.05067000000000	1.00644999999999
27.2205300000000	-0.396880900000000	1.08334000000000
27.2605300000000	-0.371826100000000	1.16209000000000
27.3005300000000	-0.353998500000000	1.24395000000000
27.3405300000000	0.350315000000000	1.32767000000000
27.3805300000000	-0.807661800000000	1.41448000000000
27.4205300000000	-0.402399400000000	1.50315999999999
27.4605300000000	-0.574571600000000	1.59370000000000
27.5005300000000	-0.298267700000000	1.68671000000000
27.5405300000000	-0.0747450000000001	1.78158999999999
27.5805400000000	-0.695865200000000	1.87895000000000
27.6205400000000	-0.173685000000000	1.97817000000000
27.6605400000000	-0.265160600000000	2.07861999999999
27.7005400000000	-0.655696300000000	2.18156000000000
27.7405400000000	0.385111000000000	2.28636000000000
27.7805400000000	-0.443618600000000	2.39240000000000
27.8205400000000	0.247747000000000	2.50030000000000
27.8605400000000	-0.294426400000000	2.61006000000000
27.9005400000000	-0.500357700000000	2.72105999999999
27.9405400000000	-0.156301000000000	2.83393000000000
27.9805500000000	-0.432969600000000	2.94741000000000
28.0205500000000	-0.242230900000000	3.06274999999999
28.0605500000000	0.156102000000000	3.17933000000000
28.1005500000000	-0.534336900000000	3.29653000000000
28.1405500000000	0.324804000000000	3.41560000000000
28.1805500000000	-0.346164900000000	3.53528000000000
28.2205500000000	-0.132112000000000	3.65557999999999
28.2605500000000	0.0832820000000001	3.77712000000000
28.3005500000000	-0.657612600000000	3.89928000000000
28.3405500000000	0.461397000000000	4.02207000000000
28.3805500000000	-0.733757700000000	4.14547000000000
28.4205600000000	-0.456437600000000	4.26949000000000
28.4605600000000	0.0308140000000001	4.39414000000000
28.5005600000000	-0.428043300000000	4.51940000000000
28.5405600000000	0.0341800000000001	4.64404000000000
28.5805600000000	-0.628031000000000	4.76993000000000
28.6205600000000	-0.482195900000000	4.89519000000000
28.6605600000000	-0.152106000000000	5.02045000000000
28.7005600000000	-0.370397100000000	5.14572000000000
28.7405600000000	0.123715000000000	5.27160000000000
28.7805600000000	-0.623710900000000	5.39687000000000
28.8205600000000	-0.00852600000000003	5.52213000000000
28.8605700000000	-0.323410200000000	5.64677000000000
28.9005700000000	0.0921290000000001	5.77141000000000
28.9405700000000	0.332232000000000	5.89543000000000
28.9805700000000	-0.446829700000000	6.01884000000000
29.0205700000000	0.339280000000000	6.14100000000000
29.0605700000000	0.270975000000000	6.26316000000000
29.1005700000000	-0.268654400000000	6.38471000000000
29.1405700000000	0.602289000000000	6.50501000000000
29.1805700000000	-0.0731260000000000	6.62407000000000
29.2205700000000	0.467543000000000	6.74251000000000
29.2605700000000	0.157845000000000	6.85972000000000
29.3005800000000	-0.222904600000000	6.97568000000000
29.3405800000000	0.539725000000000	7.09040000000000
29.3805800000000	-0.0148210000000000	7.20450000000000
29.4205800000000	0.379057000000000	7.31612000000000
29.4605800000000	0.138398000000000	7.42712000000000
29.5005800000000	-0.481819000000000	7.53626000000000
29.5405800000000	0.799767000000000	7.64353999999999
29.5805800000000	-0.111239000000000	7.74958000000000
29.6205800000000	0.383770000000000	7.85375999999999
29.6605800000000	0.675266000000000	7.95608000000000
29.7005800000000	-0.267793700000000	8.05654000000000
29.7405900000000	0.647597000000000	8.15514000000000
29.7805900000000	0.238425000000000	8.25188000000000
29.8205900000000	0.386043000000000	8.34613000000000
29.8605900000000	0.142970000000000	8.43853000000000
29.9005900000000	-0.277705800000000	8.52845000000000
29.9405900000000	0.380128000000000	8.61650000000000
29.9805900000000	0.0712820000000001	8.70270000000000
30.0205900000000	0.943998000000000	8.78580000000000
30.0605900000000	0.0497890000000001	8.86703000000000
30.1005900000000	0.289449000000000	8.94515999999999
30.1405900000000	0.939718000000000	9.02144000000000
30.1806000000000	-0.212368000000000	9.09461000000000
30.2206000000000	0.291550000000000	9.16593000000000
30.2606000000000	0.629454000000000	9.23414000000000
30.3006000000000	-0.328692100000000	9.29987000000000
30.3406000000000	0.803908000000000	9.36250000000000
30.3806000000000	0.345185000000000	9.42265000000000
30.4206000000000	0.286886000000000	9.48032000000000
30.4606000000000	0.437538000000000	9.53490000000000
30.5006000000000	0.121000000000000	9.58636000000000
30.5406000000000	1.05763400000000	9.63535000000000
30.5806000000000	0.374577000000000	9.68124000000000
30.6206100000000	0.564245000000000	9.72403000000000
30.6606100000000	0.849780000000000	9.76372000000000
30.7006100000000	0.585408000000000	9.80092999999999
30.7406100000000	1.25704300000000	9.83441000000000
30.7806100000000	0.299101000000000	9.86542000000000
30.8206100000000	0.405964000000000	9.89332000000000
30.8606100000000	0.684797000000000	9.91812000000000
30.9006100000000	0.122213000000000	9.93982999999999
30.9406100000000	0.973280000000000	9.95781000000000
30.9806100000000	0.288082000000000	9.97331999999999
31.0206100000000	0.671329000000000	9.98571999999999
31.0606200000000	0.917270000000000	9.99440000000000
31.1006200000000	-0.211421300000000	10.0006000000000
31.1406200000000	0.835865000000000	10.0030800000000
31.1806200000000	0.355618000000000	10.0024600000000
31.2206200000000	0.652717000000000	9.99936000000000
31.2606200000000	0.763734000000000	9.99254000000000
31.3006200000000	0.0906060000000000	9.98262000000000
31.3406200000000	1.01721300000000	9.96960000000000
31.3806200000000	0.288875000000000	9.95347000000000
31.4206200000000	0.866025000000000	9.93425000000000
31.4606200000000	0.817766000000000	9.91193000000000
31.5006300000000	0.0154069999999999	9.88588000000000
31.5406300000000	0.787681000000000	9.85736000000000
31.5806300000000	0.560031000000000	9.82573000000000
31.6206300000000	0.926843000000000	9.79100000000000
31.6606300000000	0.864343000000000	9.75318000000000
31.7006300000000	-0.101028000000000	9.71287000000000
31.7406300000000	0.631471000000000	9.66884000000000
31.7806300000000	-0.280581400000000	9.62233000000000
31.8206300000000	0.345309000000000	9.57272000000000
31.8606300000000	0.576794000000000	9.52001000000000
31.9006300000000	-0.143684000000000	9.46482000000000
31.9406400000000	0.374847000000000	9.40714999999999
31.9806400000000	0.0290790000000001	9.34576000000000
32.0206300000000	0.233786000000000	9.28251000000000
32.0606300000000	0.446430000000000	9.21616000000000
32.1006200000000	-0.165810000000000	9.14670000000000
32.1406100000000	0.678494000000000	9.07539000000000
32.1806100000000	-0.0961040000000000	9.00098000000000
32.2206000000000	0.116732000000000	8.92408000000000
32.2605900000000	0.160051000000000	8.84531999999999
32.3005900000000	-0.205796200000000	8.76347000000000
32.3405800000000	0.456797000000000	8.67976000000000
32.3805700000000	-0.304525200000000	8.59294000000000
32.4205700000000	0.184076000000000	8.50426000000000
32.4605600000000	0.342178000000000	8.41372999999999
32.5005500000000	-0.226810000000000	8.32071000000000
32.5405500000000	0.288703000000000	8.22583000000000
32.5805400000000	0.0299620000000000	8.12847000000000
32.6205300000000	-0.285237900000000	8.02925000000000
32.6605300000000	0.0537090000000000	7.92879000000000
32.7005200000000	-0.441406200000000	7.82585000000000
32.7405100000000	0.337211000000000	7.72105999999999
32.7805100000000	-0.387058000000000	7.61501999999999
32.8205000000000	-0.271757500000000	7.50712000000000
32.8604900000000	-0.0378099999999999	7.39736000000000
32.9004900000000	-0.619884600000000	7.28636000000000
32.9404800000000	0.381353000000000	7.17350000000000
32.9804700000000	0.00681400000000010	7.06001000000000
33.0204700000000	-0.223042000000000	6.94467000000000
33.0604600000000	0.139274000000000	6.82809000000000
33.1004500000000	-0.162163000000000	6.71089000000000
33.1404500000000	0.634606000000000	6.59182999999999
33.1804400000000	-0.340998200000000	6.47214000000000
33.2204300000000	-0.358919100000000	6.35184000000000
33.2604300000000	0.0712840000000001	6.23030000000000
33.3004200000000	-0.460248800000000	6.10813000000000
33.3404100000000	-0.201916500000000	5.98535000000000
33.3804100000000	-0.408508700000000	5.86195000000000
33.4204000000000	-0.330791100000000	5.73793000000000
33.4603900000000	0.305053000000000	5.61328000000000
33.5003900000000	-0.655297600000000	5.48802000000000
33.5403800000000	-0.240575100000000	5.36338000000000
33.5803700000000	-0.268328100000000	5.23748999999999
33.6203700000000	-0.875734200000000	5.11223000000000
33.6603600000000	-0.0521900000000000	4.98697000000000
33.7003500000000	-0.901774300000000	4.86171000000000
33.7403500000000	0.239282000000000	4.73582000000000
33.7803400000000	-0.669118800000000	4.61056000000000
33.8203300000000	-0.300954600000000	4.48529000000000
33.8603200000000	0.0929359999999999	4.36065000000000
33.9003200000000	-0.480326700000000	4.23601000000000
33.9403100000000	-0.0718589999999999	4.11198000000000
33.9803000000000	-0.435343300000000	3.98858000000000
34.0203000000000	-0.958079400000000	3.86642000000000
34.0602900000000	0.201533000000000	3.74424999999999
34.1002800000000	-0.718067000000000	3.62271000000000
34.1402800000000	0.0204489999999999	3.50241000000000
34.1802700000000	-0.537020300000000	3.38335000000000
34.2202600000000	-0.460002800000000	3.26491000000000
34.2602600000000	-0.163418000000000	3.14770000000000
34.3002500000000	-0.344857000000000	3.03174000000000
34.3402400000000	-0.115793000000000	2.91701999999999
34.3802400000000	-0.701458500000000	2.80292000000000
34.4202300000000	-0.754937800000000	2.69130000000000
34.4602200000000	-0.0407240000000000	2.58029999999999
34.5002200000000	-0.647884700000000	2.47116000000000
34.5402100000000	0.141109000000000	2.36387999999999
34.5802000000000	-0.354769200000000	2.25783999999999
34.6202000000000	-0.473289300000000	2.15366000000000
34.6601900000000	-0.300151400000000	2.05134000000000
34.7001800000000	-0.910823800000000	1.95088000000000
34.7401800000000	-0.132968000000000	1.85228000000000
34.7801700000000	-0.359471400000000	1.75555000000000
34.8201600000000	-0.259662400000000	1.66128999999999
34.8601600000000	-0.0628409999999999	1.56889000000000
34.9001500000000	-0.834341600000000	1.47897000000000
34.9401400000000	0.217282000000000	1.39091999999999
34.9801400000000	-0.213643100000000	1.30472000000000
35.0201300000000	-0.619777300000000	1.22163000000000
35.0601200000000	-0.185705000000000	1.14039000000000
35.1001200000000	-0.670337500000000	1.06225999999999
35.1401100000000	-0.0296859999999999	0.985979999999998
35.1801000000000	-0.390346800000000	0.912809999999993
35.2201000000000	-0.831799600000000	0.841489999999993
35.2600900000000	-0.325822400000000	0.773280000000000
35.3000800000000	-0.738192500000000	0.707549999999998
35.3400800000000	-0.605938400000000	0.644919999999999
35.3800700000000	-0.464410100000000	0.584769999999992
35.4200600000000	-0.788256900000000	0.527099999999990
35.4600600000000	0.181678000000000	0.472529999999992
35.5000500000000	-1.00569170000000	0.421059999999997
35.5400400000000	-0.288917400000000	0.372069999999994
35.5800400000000	-0.875041000000000	0.326179999999994
35.6200300000000	-0.778997600000000	0.283389999999997
35.6600200000000	-0.111645000000000	0.243709999999993
35.7000200000000	-1.10525185000000	0.206499999999991
35.7400100000000	-0.0641559999999999	0.173009999999991
35.7800000000000	-0.642980800000000	0.142009999999999
35.8200000000000	-0.851538100000000	0.114099999999993
35.8599900000000	0.133769000000000	0.0892899999999912
35.8999800000000	-1.07843240000000	0.0675899999999956
35.9399800000000	-0.349172800000000	0.0496100000000013
35.9799700000000	-0.300972800000000	0.0340999999999951
36.0199600000000	-0.542263800000000	0.0216999999999956
36.0599600000000	-0.341058300000000	0.0130199999999974
36.0999500000000	-0.850753800000000	0.00681999999999050
36.1399400000000	-0.378555400000000	0.00433999999999912
36.1799400000000	-0.302417300000000	0.00495999999999697
36.2199300000000	-0.739152000000000	0.00806000000000040
36.2599200000000	-0.0280970000000000	0.0148799999999909
36.2999200000000	-0.852743100000000	0.0247999999999990
36.3399100000000	-0.182670000000000	0.0378299999999996
36.3799000000000	-0.383575600000000	0.0539500000000004
36.4199000000000	-0.538256900000000	0.0731699999999904
36.4598900000000	0.0204610000000001	0.0955000000000013
36.4998800000000	-0.553067800000000	0.121539999999996
36.5398800000000	-0.380599100000000	0.150069999999999
36.5798700000000	-0.340828200000000	0.181690000000003
36.6198600000000	-0.960434300000000	0.216409999999996
36.6598500000000	0.292479000000000	0.254249999999999
36.6998500000000	-0.496510600000000	0.294550000000001
36.7398400000000	-0.233757300000000	0.338579999999993
36.7798300000000	-0.194696000000000	0.385089999999991
36.8198300000000	-0.590965800000000	0.434699999999992
36.8598200000000	0.118794000000000	0.487409999999997
36.8998100000000	-0.533154100000000	0.542599999999993
36.9398100000000	-0.0979660000000000	0.600269999999995
36.9798000000000	-0.261421600000000	0.661659999999998
37.0197900000000	-0.952798700000000	0.724909999999994
37.0597900000000	-0.0880890000000001	0.791269999999997
37.0997800000000	-0.863785200000000	0.860720000000001
37.1397700000000	-0.00188699999999997	0.932029999999998
37.1797700000000	-0.477305200000000	1.00644999999999
37.2197600000000	-0.716999900000000	1.08334000000000
37.2597500000000	-0.125575000000000	1.16209000000000
37.2997500000000	-0.662849600000000	1.24395000000000
37.3397400000000	-0.170076000000000	1.32767000000000
37.3797300000000	-0.148898000000000	1.41448000000000
37.4197300000000	-1.06277930000000	1.50315999999999
37.4597200000000	-0.0251710000000001	1.59370000000000
37.4997100000000	-0.638334400000000	1.68671000000000
37.5397100000000	-0.320736300000000	1.78158999999999
37.5797000000000	-0.446711100000000	1.87895000000000
37.6196900000000	-0.691336100000000	1.97817000000000
37.6596900000000	-0.141998000000000	2.07861999999999
37.6996800000000	-0.695307300000000	2.18156000000000
37.7396700000000	-0.137857000000000	2.28636000000000
37.7796700000000	-0.481290900000000	2.39240000000000
37.8196600000000	-0.675916700000000	2.50030000000000
37.8596500000000	0.160079000000000	2.61006000000000
37.8996500000000	-1.00483930000000	2.72105999999999
37.9396400000000	-0.246557100000000	2.83393000000000
37.9796300000000	-0.00337699999999996	2.94741000000000
38.0196300000000	-0.731405800000000	3.06274999999999
38.0596200000000	0.589860000000000	3.17933000000000
38.0996100000000	-0.716593900000000	3.29653000000000
38.1396100000000	-0.405641400000000	3.41560000000000
38.1796000000000	-0.0293680000000001	3.53528000000000
38.2195900000000	-0.337503000000000	3.65557999999999
38.2595900000000	0.204126000000000	3.77712000000000
38.2995800000000	-0.419638300000000	3.89928000000000
38.3395700000000	-0.427478300000000	4.02207000000000
38.3795700000000	0.198160000000000	4.14547000000000
38.4195600000000	-0.653820800000000	4.26949000000000
38.4595500000000	0.0879330000000000	4.39414000000000
38.4995500000000	-0.894343200000000	4.51940000000000
38.5395400000000	0.188084000000000	4.64404000000000
38.5795300000000	-0.0519730000000001	4.76993000000000
38.6195300000000	-0.559845000000000	4.89519000000000
38.6595200000000	0.420277000000000	5.02045000000000
38.6995100000000	-0.686231800000000	5.14572000000000
38.7395100000000	0.190276000000000	5.27160000000000
38.7795000000000	0.147443000000000	5.39687000000000
38.8194900000000	-0.681327800000000	5.52213000000000
38.8594900000000	0.711349000000000	5.64677000000000
38.8994800000000	-0.842750600000000	5.77141000000000
38.9394700000000	0.166380000000000	5.89543000000000
38.9794700000000	0.299177000000000	6.01884000000000
39.0194600000000	-0.615106900000000	6.14100000000000
39.0594500000000	0.0781630000000000	6.26316000000000
39.0994500000000	-0.325246800000000	6.38471000000000
39.1394400000000	0.183757000000000	6.50501000000000
39.1794300000000	0.0563420000000001	6.62407000000000
39.2194300000000	-0.444760000000000	6.74251000000000
39.2594200000000	0.465220000000000	6.85972000000000
39.2994100000000	-0.648820100000000	6.97568000000000
39.3394100000000	0.436533000000000	7.09040000000000
39.3794000000000	-0.0896850000000000	7.20450000000000
39.4193900000000	-0.212999500000000	7.31612000000000
39.4593800000000	0.346026000000000	7.42712000000000
39.4993800000000	-0.183558000000000	7.53626000000000
39.5393700000000	0.175922000000000	7.64353999999999
39.5793600000000	0.411225000000000	7.74958000000000
39.6193600000000	-0.209659000000000	7.85375999999999
39.6593500000000	0.189811000000000	7.95608000000000
39.6993400000000	-0.285344400000000	8.05654000000000
39.7393400000000	-0.155111000000000	8.15514000000000
39.7793300000000	0.468186000000000	8.25188000000000
39.8193200000000	-0.182851000000000	8.34613000000000
39.8593200000000	0.862636000000000	8.43853000000000
39.8993100000000	0.0289180000000000	8.52845000000000
39.9393000000000	0.304120000000000	8.61650000000000
39.9793000000000	0.376125000000000	8.70270000000000
40.0192900000000	-0.272283900000000	8.78580000000000
40.0592800000000	0.770725000000000	8.86703000000000
40.0992800000000	-0.127926000000000	8.94515999999999
40.1392700000000	0.806552000000000	9.02144000000000
40.1792600000000	0.649458000000000	9.09461000000000
40.2192600000000	0.0465650000000000	9.16593000000000
40.2592500000000	0.622683000000000	9.23414000000000
40.2992400000000	-0.0567160000000000	9.29987000000000
40.3392400000000	0.462534000000000	9.36250000000000
40.3792300000000	0.498120000000000	9.42265000000000
40.4192200000000	0.152709000000000	9.48032000000000
40.4592200000000	0.939543000000000	9.53490000000000
40.4992100000000	0.0928750000000000	9.58636000000000
40.5392000000000	0.576788000000000	9.63535000000000
40.5792000000000	0.947656000000000	9.68124000000000
40.6191900000000	0.272681000000000	9.72403000000000
40.6591800000000	1.19052500000000	9.76372000000000
40.6991800000000	0.171522000000000	9.80092999999999
40.7391700000000	0.399042000000000	9.83441000000000
40.7791600000000	0.417841000000000	9.86542000000000
40.8191600000000	0.125134000000000	9.89332000000000
40.8591500000000	0.806515000000000	9.91812000000000
40.8991400000000	0.257966000000000	9.93982999999999
40.9391400000000	0.399063000000000	9.95781000000000
40.9791300000000	1.14304500000000	9.97331999999999
41.0191200000000	0.455864000000000	9.98571999999999
41.0591200000000	0.907052000000000	9.99440000000000
41.0991100000000	-0.0448459999999999	10.0006000000000
41.1391000000000	0.713297000000000	10.0030800000000
41.1791000000000	0.765963000000000	10.0024600000000
41.2190900000000	-0.0159020000000001	9.99936000000000
41.2590800000000	1.31322800000000	9.99254000000000
41.2990800000000	-0.0373040000000000	9.98262000000000
41.3390700000000	0.409729000000000	9.96960000000000
41.3790600000000	0.778785000000000	9.95347000000000
41.4190600000000	0.0317680000000000	9.93425000000000
41.4590500000000	0.806380000000000	9.91193000000000
41.4990400000000	0.200257000000000	9.88588000000000
41.5390400000000	0.831008000000000	9.85736000000000
41.5790300000000	0.634757000000000	9.82573000000000
41.6190200000000	-0.237129000000000	9.79100000000000
41.6590200000000	0.811197000000000	9.75318000000000
41.6990100000000	-0.0881270000000001	9.71287000000000
41.7390000000000	0.420719000000000	9.66884000000000
41.7790000000000	0.557809000000000	9.62233000000000
41.8189900000000	-0.149163000000000	9.57272000000000
41.8589800000000	0.749109000000000	9.52001000000000
41.8989800000000	0.0520290000000001	9.46482000000000
41.9389700000000	0.130068000000000	9.40714999999999
41.9789600000000	0.799817000000000	9.34576000000000
42.0189600000000	-0.171565000000000	9.28251000000000
42.0589500000000	0.432867000000000	9.21616000000000
42.0989400000000	0.0580110000000000	9.14670000000000
42.1389400000000	-0.323874500000000	9.07539000000000
42.1789300000000	0.467231000000000	9.00098000000000
42.2189200000000	-0.472727800000000	8.92408000000000
42.2589100000000	0.829922000000000	8.84531999999999
42.2989100000000	-0.0158330000000000	8.76347000000000
42.3389000000000	-0.151907000000000	8.67976000000000
42.3788900000000	0.225956000000000	8.59294000000000
42.4188900000000	-0.551255000000000	8.50426000000000
42.4588800000000	0.639225000000000	8.41372999999999
42.4988700000000	0.363173000000000	8.32071000000000
42.5388700000000	-0.263082700000000	8.22583000000000
42.5788600000000	0.263336000000000	8.12847000000000
42.6188500000000	-0.602069600000000	8.02925000000000
42.6588500000000	0.384506000000000	7.92879000000000
42.6988400000000	-0.431435000000000	7.82585000000000
42.7388300000000	-0.305013700000000	7.72105999999999
42.7788300000000	0.263557000000000	7.61501999999999
42.8188200000000	-0.465771700000000	7.50712000000000
42.8588100000000	0.112679000000000	7.39736000000000
42.8988100000000	-0.416977400000000	7.28636000000000
42.9388000000000	-0.351034500000000	7.17350000000000
42.9787900000000	0.177132000000000	7.06001000000000
43.0187900000000	-0.566098200000000	6.94467000000000
43.0587800000000	-0.394963600000000	6.82809000000000
43.0987700000000	-0.366305400000000	6.71089000000000
43.1387700000000	-0.586420800000000	6.59182999999999
43.1787600000000	0.286748000000000	6.47214000000000
43.2187500000000	-0.633706700000000	6.35184000000000
43.2587500000000	0.0337950000000000	6.23030000000000
43.2987400000000	-0.288844200000000	6.10813000000000
43.3387300000000	-0.436069300000000	5.98535000000000
43.3787300000000	-0.111374000000000	5.86195000000000
43.4187200000000	-1.03850920000000	5.73793000000000
43.4587100000000	-0.0146280000000001	5.61328000000000
43.4987100000000	-0.349618400000000	5.48802000000000
43.5387000000000	-0.607397900000000	5.36338000000000
43.5786900000000	0.226583000000000	5.23748999999999
43.6186900000000	-0.791736500000000	5.11223000000000
43.6586800000000	-0.339738100000000	4.98697000000000
43.6986700000000	-0.455639700000000	4.86171000000000
43.7386700000000	-0.468824900000000	4.73582000000000
43.7786600000000	-0.0131500000000000	4.61056000000000
43.8186500000000	-1.09440320000000	4.48529000000000
43.8586500000000	-0.0673710000000001	4.36065000000000
43.8986400000000	-0.704238900000000	4.23601000000000
43.9386300000000	-0.528103500000000	4.11198000000000
43.9786300000000	-0.105503000000000	3.98858000000000
44.0186200000000	-0.853842800000000	3.86642000000000
44.0586100000000	-0.0833649999999999	3.74424999999999
44.0986100000000	-0.363371600000000	3.62271000000000
44.1386000000000	-0.0907899999999999	3.50241000000000
44.1785900000000	-0.0802579999999999	3.38335000000000
44.2185900000000	-0.641558200000000	3.26491000000000
44.2585800000000	0.0394310000000000	3.14770000000000
44.2985700000000	-0.222998900000000	3.03174000000000
44.3385700000000	-0.308771000000000	2.91701999999999
44.3785600000000	-0.147757000000000	2.80292000000000
44.4185500000000	-0.613916700000000	2.69130000000000
44.4585500000000	-0.319517900000000	2.58029999999999
44.4985400000000	-0.561304800000000	2.47116000000000
44.5385300000000	-0.449382900000000	2.36387999999999
44.5785300000000	0.378635000000000	2.25783999999999
44.6185200000000	-1.24792031000000	2.15366000000000
44.6585100000000	-0.482016300000000	2.05134000000000
44.6985100000000	-0.282416100000000	1.95088000000000
44.7385000000000	-0.591504000000000	1.85228000000000
44.7784900000000	0.0352939999999999	1.75555000000000
44.8184900000000	-0.817646200000000	1.66128999999999
44.8584800000000	-0.184710000000000	1.56889000000000
44.8984700000000	-0.152705000000000	1.47897000000000
44.9384700000000	-1.00535650000000	1.39091999999999
44.9784600000000	-0.175429000000000	1.30472000000000
45.0184500000000	-0.916216700000000	1.22163000000000
45.0584400000000	-0.121645000000000	1.14039000000000
45.0984400000000	-0.309988200000000	1.06225999999999
45.1384300000000	-0.919407200000000	0.985979999999998
45.1784200000000	-0.0131939999999999	0.912809999999993
45.2184200000000	-0.918392900000000	0.841489999999993
45.2584100000000	-0.298405400000000	0.773280000000000
45.2984000000000	-0.430492700000000	0.707549999999998
45.3384000000000	-0.343839200000000	0.644919999999999
45.3783900000000	-0.0266729999999999	0.584769999999992
45.4183800000000	-1.22387085000000	0.527099999999990
45.4583800000000	-0.0322430000000000	0.472529999999992
45.4983700000000	-0.521027000000000	0.421059999999997
45.5383600000000	-0.719843300000000	0.372069999999994
45.5783600000000	-0.147190000000000	0.326179999999994
45.6183500000000	-0.839157100000000	0.283389999999997
45.6583400000000	-0.457551700000000	0.243709999999993
45.6983400000000	-0.517536900000000	0.206499999999991
45.7383300000000	-0.269928900000000	0.173009999999991
45.7783200000000	0.0483810000000000	0.142009999999999
45.8183200000000	-0.619165400000000	0.114099999999993
45.8583100000000	-0.127811000000000	0.0892899999999912
45.8983000000000	-0.312333100000000	0.0675899999999956
45.9383000000000	-0.887001600000000	0.0496100000000013
45.9782900000000	-0.564950700000000	0.0340999999999951
46.0182800000000	-0.777441600000000	0.0216999999999956
46.0582800000000	-0.190636000000000	0.0130199999999974
46.0982700000000	-0.347543400000000	0.00681999999999050
46.1382600000000	-0.658922700000000	0.00433999999999912
46.1782600000000	-0.417624000000000	0.00370999999999810
46.2182500000000	-0.918389300000000	0.00370999999999810
46.2582400000000	0.0227350000000000	0.00370999999999810
46.2982400000000	-0.253000200000000	0.00370999999999810
46.3382300000000	-0.765404300000000	0.00370999999999810
46.3782200000000	-0.139601000000000	0.00370999999999810
46.4182200000000	-0.901920100000000	0.00370999999999810
46.4582100000000	-0.0685380000000000	0.00370999999999810
46.4982000000000	-0.453915500000000	0.00370999999999810
46.5382000000000	-0.508911000000000	0.00370999999999810
46.5781900000000	0.0456749999999999	0.00370999999999810
46.6181800000000	-0.850915300000000	0.00370999999999810
46.6581800000000	0.0400280000000000	0.00370999999999810
46.6981700000000	-0.616507700000000	0.00370999999999810
46.7381600000000	-0.726651100000000	0.00370999999999810
46.7781600000000	-0.129520000000000	0.00370999999999810
46.8181500000000	-0.700854300000000	0.00370999999999810
46.8581400000000	0.105963000000000	0.00370999999999810
46.8981400000000	-0.630400500000000	0.00370999999999810
46.9381300000000	-0.777432500000000	0.00370999999999810
46.9781200000000	-0.119180000000000	0.00370999999999810
47.0181200000000	-0.719846000000000	0.00370999999999810
47.0581100000000	-0.571958500000000	0.00370999999999810
47.0981000000000	-0.756250700000000	0.00370999999999810
47.1381000000000	-0.738595600000000	0.00370999999999810
47.1780900000000	-0.0719090000000000	0.00370999999999810
47.2180800000000	-0.784244400000000	0
47.2580800000000	-0.388695900000000	0
47.2980700000000	-0.791278900000000	0
47.3380600000000	-0.905343600000000	0
47.3780600000000	0.123109000000000	0
47.4180500000000	-0.628846500000000	0
47.4580400000000	-0.345033600000000	0
47.4980400000000	-0.437152200000000	0
47.5380300000000	-0.273331800000000	0
47.5780200000000	0.409050000000000	0
47.6180200000000	-0.537422300000000	0
47.6580100000000	-0.728546100000000	0
47.6980000000000	-0.245749100000000	0
47.7380000000000	-0.916597200000000	0
47.7779900000000	0.0405400000000000	0
47.8179800000000	-0.379335300000000	0
47.8579800000000	-0.365773000000000	0
47.8979700000000	-0.257132300000000	0
47.9379600000000	-0.982470300000000	0
47.9779500000000	0.119710000000000	0
48.0179500000000	-0.340061000000000	0
48.0579400000000	-0.468681300000000	0
48.0979300000000	-0.294064700000000	0
48.1379300000000	-0.810209500000000	0
48.1779200000000	0.0120570000000000	0
48.2179100000000	-0.405990700000000	0
48.2579100000000	-0.119898000000000	0
48.2979000000000	-0.317749900000000	0
48.3378900000000	-0.736168300000000	0
48.3778900000000	0.0310699999999999	0
48.4178800000000	-0.689271800000000	0
48.4578700000000	-0.384304700000000	0
48.4978700000000	-0.228686900000000	0
48.5378600000000	-0.739419300000000	0
48.5778500000000	0.346428000000000	0
48.6178500000000	-1.03386760000000	0
48.6578400000000	-0.568571900000000	0
48.6978300000000	-0.0551219999999999	0
48.7378300000000	-0.682255400000000	0
48.7778200000000	-0.241754700000000	0
48.8178100000000	-0.310808800000000	0
48.8578100000000	-0.0485599999999999	0
48.8978000000000	-0.393698700000000	0
48.9377900000000	-1.02985380000000	0
48.9777900000000	-0.309638000000000	0
49.0177800000000	-0.586583500000000	0
49.0577700000000	-0.785544700000000	0
49.0977700000000	-0.0195319999999999	0
49.1377600000000	-0.890238900000000	0
49.1777500000000	-0.0108340000000000	0
49.2177500000000	-0.996408900000000	0
49.2577400000000	-0.588137000000000	0
49.2977300000000	-0.650247000000000	0
49.3377300000000	-0.745993600000000	0
49.3777200000000	0.131379000000000	0
49.4177100000000	-0.617543100000000	0
49.4577100000000	-0.268630900000000	0
49.4977000000000	-0.391635000000000	0
49.5376900000000	-0.944120300000000	0
49.5776900000000	0.227370000000000	0
49.6176800000000	-0.756646300000000	0
49.6576700000000	-0.472302000000000	0
49.6976700000000	-0.253227100000000	0
49.7376600000000	-0.924898000000000	0
49.7776500000000	-0.300301600000000	0
49.8176500000000	-0.822971900000000	0
49.8576400000000	-0.607292200000000	0
49.8976300000000	-0.259646100000000	0
49.9376300000000	-0.590401800000000	0
49.9776200000000	0.0531560000000000	0
50.0176100000000	-0.689794400000000	0
50.0576100000000	-0.459478700000000	0
50.0976000000000	-0.415088400000000	0
50.1375900000000	-0.972241800000000	0
50.1775900000000	0.0823650000000000	0
50.2175800000000	-0.766246500000000	0
50.2575700000000	-0.390845200000000	0
50.2975700000000	-0.0987039999999999	0
50.3375600000000	-0.967161400000000	0
50.3775500000000	-0.200131200000000	0
50.4175500000000	-0.689402200000000	0
50.4575400000000	-0.277080500000000	0
50.4975300000000	-0.343522400000000	0
50.5375300000000	-1.05749070000000	0
50.5775200000000	0.278376000000000	0
50.6175100000000	-0.968193400000000	0
50.6575100000000	-0.921597400000000	0
50.6975000000000	-0.539648700000000	0
50.7374900000000	-0.969946800000000	0
50.7774800000000	-0.0323340000000001	0
50.8174800000000	-0.490207000000000	0
50.8574700000000	-0.621360600000000	0
50.8974600000000	0.0105500000000001	0
50.9374600000000	-0.737265600000000	0
50.9774500000000	-0.100790000000000	0
51.0174400000000	-0.552709300000000	0
51.0574400000000	-0.500978500000000	0
51.0974300000000	-0.162394000000000	0
51.1374200000000	-0.635519500000000	0
51.1774200000000	-0.281952000000000	0
51.2174100000000	-0.691785200000000	0
51.2574000000000	-0.798047200000000	0
51.2974000000000	-0.509256500000000	0
51.3373900000000	-0.825650000000000	0
51.3773800000000	0.300175000000000	0
51.4173800000000	-0.342930000000000	0
51.4573700000000	-0.225066900000000	0
51.4973600000000	0.0640560000000001	0
51.5373600000000	-0.834316900000000	0
51.5773500000000	-0.0102860000000000	0
51.6173400000000	-0.458013200000000	0
51.6573400000000	-0.700182700000000	0
51.6973300000000	0.223229000000000	0
51.7373200000000	-1.02881200000000	0
51.7773200000000	0.185025000000000	0
51.8173100000000	-0.398089100000000	0
51.8573000000000	-0.902417500000000	0
51.8973000000000	-0.0130140000000001	0
51.9372900000000	-0.733278200000000	0
51.9772800000000	-0.0412100000000000	0
52.0172800000000	-0.528002700000000	0
52.0572700000000	-0.755703200000000	0
52.0972600000000	-0.418558300000000	0
52.1372600000000	-0.998356800000000	0
52.1772500000000	-0.291325500000000	0
52.2172400000000	-0.324908900000000	0
52.2572400000000	-0.754596500000000	0
52.2972300000000	0.0546519999999999	0
