# Supplementary material for: Use of flexible sensor to characterize biomechanics of canine skin
Source: BMC Vet Res. 2019 Jan 25;15:40. doi: 10.1186/s12917-018-1755-y (PMC6347828; doi:10.1186/s12917-018-1755-y)
Supplement: Supplementary file 2 — Load frame data for test with SEC attached to sample. The raw, unfiltered, experimental data collected from the load frame during testing. This data includes time, applied displacement, and measured force. (TXT 67 kb) [file 12917_2018_1755_MOESM2_ESM.txt]

time (s)	load (N)	displacement (mm)
0.0799999900000000	0	0
0.120000000000000	-0.126785800000000	0
0.160000000000000	-0.693791200000000	0
0.200000000000000	-0.0149053000000000	0
0.240000000000000	-0.376109200000000	0
0.280000000000000	0.379580900000000	0
0.320000000000000	-0.728394700000000	0
0.359999900000000	-0.217676200000000	0
0.399999900000000	0.510899300000000	0
0.439999800000000	-0.596483800000000	0
0.479999800000000	0.215210300000000	0
0.519999800000000	-0.255439500000000	0
0.559999800000000	-0.378625600000000	0
0.599999700000000	0.103890100000000	0
0.639999700000000	-0.261873600000000	0
0.679999600000000	-0.120271200000000	0
0.719999600000000	-0.299006600000000	0
0.759999600000000	-0.316532800000000	0
0.799999500000000	0.0592067000000000	0
0.839999500000000	-0.657630800000000	0
0.879999500000000	-0.300609500000000	0
0.919999400000000	-0.259689900000000	0
0.959999400000000	-0.786543400000000	0
0.999999300000000	0.0112696000000000	0
1.03999900000000	-0.280471000000000	0
1.07999900000000	-0.0650197000000000	0.00186000000000774
1.11999900000000	-0.246404000000000	0.00186000000000774
1.15999900000000	-0.425396080000000	0.00186000000000774
1.19999900000000	0.273484700000000	0.00186000000000774
1.23999900000000	-0.543754310000000	0.00186000000000774
1.27999900000000	-0.0912793000000000	0.00186000000000774
1.31999900000000	-0.302129300000000	0.00186000000000774
1.35999900000000	-0.0558687000000000	0.00186000000000774
1.39999900000000	-0.307391200000000	0.00186000000000774
1.43999900000000	-0.731054700000000	0.00186000000000774
1.47999900000000	-0.00418929999999995	0.00186000000000774
1.51999900000000	-0.247559200000000	0.00186000000000774
1.55999900000000	-0.0881039000000000	0.00186000000000774
1.59999900000000	-0.0172653000000000	0.00186000000000774
1.63999900000000	-0.781629700000000	0.00186000000000774
1.67999900000000	0.312214900000000	0.00186000000000774
1.71999900000000	-0.597499700000000	0.00186000000000774
1.75999900000000	-0.757674100000000	0.00186000000000774
1.79999900000000	0.0391411000000000	0.00186000000000774
1.83999900000000	-0.595822300000000	0.00186000000000774
1.87999900000000	-0.0586986000000000	0.00186000000000774
1.91999900000000	-0.356452300000000	0.00186000000000774
1.95999800000000	-0.507590770000000	0.00186000000000774
1.99999800000000	0.381721800000000	0.00186000000000774
2.03999900000000	-0.770026000000000	0.00186000000000774
2.07999800000000	0.0854951000000000	0.00186000000000774
2.11999800000000	-0.140116000000000	0.00186000000000774
2.15999800000000	-0.573861000000000	0.00186000000000774
2.19999800000000	0.0137836000000000	0.00186000000000774
2.23999800000000	-0.659751800000000	0.00186000000000774
2.27999800000000	-0.212097900000000	0.00186000000000774
2.31999800000000	-0.409301150000000	0.00186000000000774
2.35999800000000	-0.632934300000000	0.00186000000000774
2.39999800000000	-0.00960109999999997	0.00186000000000774
2.43999800000000	-0.462691240000000	0.00186000000000774
2.47999800000000	0.303969900000000	0.00186000000000774
2.51999800000000	-0.533089540000000	0.00186000000000774
2.55999800000000	-0.720863100000000	0.00186000000000774
2.59999800000000	0.114168100000000	0.00186000000000774
2.63999800000000	-0.406779440000000	0.00186000000000774
2.67999800000000	-0.228231800000000	0.00186000000000774
2.71999800000000	-0.299878900000000	0.00186000000000774
2.75999800000000	-0.621931400000000	0.00310000000000343
2.79999800000000	0.0786638000000000	0.00620000000000687
2.83999800000000	-0.480286296000000	0.0123999999999995
2.87999800000000	-0.0418003000000000	0.0210799999999978
2.91999800000000	-0.415853750000000	0.0334799999999973
2.95999800000000	-0.113780700000000	0.0489800000000002
2.99999800000000	0.306520600000000	0.0682100000000077
3.03999800000000	-1.16770700000000	0.0899200000000064
3.07999800000000	-0.00764879999999996	0.114720000000005
3.11999800000000	-0.0576315000000000	0.142629999999997
3.15999700000000	-0.532183840000000	0.173630000000003
3.19999700000000	-0.0805865000000000	0.207740000000001
3.23999700000000	-0.514787410000000	0.244940000000000
3.27999700000000	0.376775600000000	0.284630000000007
3.31999700000000	-0.241767800000000	0.328040000000001
3.35999700000000	-0.588795400000000	0.373930000000001
3.39999700000000	0.362627500000000	0.422920000000005
3.43999700000000	-0.567502580000000	0.475009999999998
3.47999700000000	-0.286030500000000	0.529570000000007
3.51999700000000	-0.166852400000000	0.587239999999994
3.55999700000000	-0.250343200000000	0.647400000000005
3.59999700000000	0.330557100000000	0.710650000000001
3.63999700000000	-0.175944500000000	0.776390000000006
3.67999700000000	0.173677800000000	0.845219999999998
3.71999700000000	0.167071700000000	0.915909999999997
3.75999700000000	-0.260880400000000	0.989699999999999
3.79999700000000	0.379462700000000	1.06598000000000
3.83999700000000	-0.701996400000000	1.14473000000000
3.87999700000000	0.263010900000000	1.22597000000000
3.91999700000000	-0.0631009000000000	1.30906000000000
3.95999700000000	-0.0778063000000000	1.39526000000000
3.99999700000000	0.515848300000000	1.48331000000000
4.03999800000000	-0.486843378000000	1.57385000000000
4.07999800000000	0.362026200000000	1.66625000000000
4.11999900000000	0.108394900000000	1.76050000000000
4.16000000000000	-0.324425100000000	1.85725000000000
4.20000100000000	0.470502100000000	1.95646000000000
4.24000200000000	-0.319073500000000	2.05692000000000
4.28000300000000	0.299231400000000	2.15924000000000
4.32000400000000	0.322242700000000	2.26342000000000
4.36000500000000	0.368864800000000	2.36946000000000
4.40000600000000	0.598826900000000	2.47736000000000
4.44000700000000	-0.146938400000000	2.58650000000000
4.48000800000000	0.670336900000000	2.69688000000000
4.52000900000000	0.465874000000000	2.80912000000000
4.56000900000000	-0.112420800000000	2.92260000000000
4.60001000000000	0.526442900000000	3.03794000000000
4.64001100000000	-0.420710920000000	3.15391000000000
4.68001200000000	0.268196100000000	3.27111000000000
4.72001300000000	0.332563500000000	3.38955000000000
4.76001400000000	0.181654600000000	3.50923000000000
4.80001500000000	1.02656090000000	3.62953000000000
4.84001600000000	0.0321819000000000	3.75108000000000
4.88001700000000	0.850572900000000	3.87262000000000
4.92001800000000	0.459894300000000	3.99540000000000
4.96001900000000	0.433911000000000	4.11880000000000
5.00002000000000	1.21601390000000	4.24283000000000
5.04002000000000	0.430293000000000	4.36747000000000
5.08002100000000	1.01984690000000	4.49211000000000
5.12002200000000	1.00121190000000	4.61738000000000
5.16002300000000	0.366301200000000	4.74264000000000
5.20002400000000	1.36445790000000	4.86853000000000
5.24002500000000	0.588287900000000	4.99379000000000
5.28002600000000	1.10544090000000	5.11905000000000
5.32002700000000	1.20329990000000	5.24432000000000
5.36002800000000	0.837364900000000	5.37020000000000
5.40002900000000	1.97754990000000	5.49546000000000
5.44003000000000	0.856617900000000	5.62010000000000
5.48003100000000	1.70863290000000	5.74475000000000
5.52003100000000	1.62635490000000	5.86877000000000
5.56003200000000	1.42207090000000	5.99218000000001
5.60003300000000	2.29512290000000	6.11496000000000
5.64003400000000	1.48696490000000	6.23712000000000
5.68003500000000	2.39197090000000	6.35866000000000
5.72003600000000	2.39207090000000	6.47896000000000
5.76003700000000	1.72614190000000	6.59865000000000
5.80003800000000	2.83471890000000	6.71709000000000
5.84003900000000	2.11922290000000	6.83429000000000
5.88004000000000	3.01764190000000	6.95087000000000
5.92004100000000	2.84865090000000	7.06621000000000
5.96004200000000	2.40966390000000	7.17969000000000
6.00004200000000	3.65434490000000	7.29256000000000
6.04004300000000	2.85372690000000	7.40294000000000
6.08004400000000	3.76183490000000	7.51270000000000
6.12004500000000	3.39438490000000	7.62060000000000
6.16004600000000	3.26588890000000	7.72664000000000
6.20004700000000	4.09135490000000	7.83144000000000
6.24004800000000	3.22182490000000	7.93376000000000
6.28004900000000	4.15138090000000	8.03483000000000
6.32005000000000	4.26186190000000	8.13406000000000
6.36005100000000	4.19098190000000	8.23079000000000
6.40005200000000	4.45662790000000	8.32567000000000
6.44005300000000	4.37249290000000	8.41868000000000
6.48005300000000	4.41853890000000	8.50922000000000
6.52005400000000	4.79333190000000	8.59790000000000
6.56005500000000	4.17134990000000	8.68347000000000
6.60005600000000	5.24290790000000	8.76781000000000
6.64005700000000	4.63311290000000	8.84905000000000
6.68005800000000	5.33744890000000	8.92842000000000
6.72005900000000	5.65021690000000	9.00469000000000
6.76006000000000	5.20497690000000	9.07849000000000
6.80006100000000	5.96387290000000	9.15042000000000
6.84006200000000	5.60454090000000	9.21926000000000
6.88006300000000	6.18976390000000	9.28499000000000
6.92006300000000	5.78760590000000	9.34886000000000
6.96006400000000	5.74082690000000	9.40963000000000
7.00006500000000	5.74853690000000	9.46730000000000
7.04006600000000	5.50605490000000	9.52249000000001
7.08006700000000	6.36956290000000	9.57458000000001
7.12006800000000	6.45822990000000	9.62419000000000
7.16006900000000	6.00733590000000	9.67070000000000
7.20007000000000	6.94479590000000	9.71411000000000
7.24007100000000	6.10375290000000	9.75442000000000
7.28007200000000	6.64005190000000	9.79224000000000
7.32007300000000	6.70952990000000	9.82697000000000
7.36007400000000	6.04337990000000	9.85797000000000
7.40007400000000	7.12943490000000	9.88650000000000
7.44007500000000	6.46839390000000	9.91193000000000
7.48007600000000	6.75743490000000	9.93425000000000
7.52007700000000	6.24163490000000	9.95347000000000
7.56007800000000	6.48506490000000	9.96897000000000
7.60007900000000	6.75149290000000	9.98200000000000
7.64008000000000	6.04806490000000	9.99192000000000
7.68008100000000	6.59745390000000	9.99812000000000
7.72008200000000	6.50909390000000	10.0018400000000
7.76008300000000	5.90030290000000	10.0018400000000
7.80008400000000	6.56239690000000	9.99874000000000
7.84008500000000	5.82777290000000	9.99254000000000
7.88008500000000	6.59003190000000	9.98386000000000
7.92008600000000	5.96331390000000	9.97146000000000
7.96008700000000	5.80552090000000	9.95595000000000
8.00008800000000	6.50159090000000	9.93673000000000
8.04008900000000	5.60118490000000	9.91503000000000
8.08009000000000	5.96838490000000	9.89022000000000
8.12009000000000	5.14257490000000	9.86232000000000
8.16009100000000	5.36480290000000	9.83131000000000
8.20009200000000	5.62551490000000	9.79720000000000
8.24009300000000	4.71044190000000	9.76000000000000
8.28009400000000	5.04279990000000	9.72031000000000
8.32009500000000	4.77509990000000	9.67690000000000
8.36009600000000	4.41705490000000	9.63101000000000
8.40009700000000	4.76260290000000	9.58202000000000
8.44009800000000	4.01976390000000	9.52993000000000
8.48009900000000	4.26838090000000	9.47536000000000
8.52010000000000	3.87849990000000	9.41769000000000
8.56010100000000	3.81461890000000	9.35754000000000
8.60010100000000	3.67634890000000	9.29429000000000
8.64010200000000	3.20585090000000	9.22856000000000
8.68010300000000	3.80284190000000	9.15972000000000
8.72010400000000	3.54453290000000	9.08903000000000
8.76010500000000	2.76706290000000	9.01524000000000
8.80010600000000	3.45105290000000	8.93896000000000
8.84010700000000	2.34804090000000	8.86021000000000
8.88010800000000	2.87974590000000	8.77898000000000
8.92010900000000	2.42402390000000	8.69588000000000
8.96011000000000	2.04766990000000	8.60968000000000
9.00011100000000	2.24163790000000	8.52162000000000
9.04011200000000	1.86433090000000	8.43109000000001
9.08011200000000	2.05190590000000	8.33869000000000
9.12011300000000	1.84931690000000	8.24443000000000
9.16011400000000	1.30289490000000	8.14770000000000
9.20011500000000	2.35877490000000	8.04848000000000
9.24011600000000	0.934199900000000	7.94802000000000
9.28011700000000	1.72663590000000	7.84570000000000
9.32011800000000	1.52427990000000	7.74152000000000
9.36011900000000	1.07696690000000	7.63548000000000
9.40012000000000	1.04034090000000	7.52758000000000
9.44012100000000	0.710035900000000	7.41844000000000
9.48012200000000	1.26338290000000	7.30806000000001
9.52012300000000	0.708462900000000	7.19582000000001
9.56012300000000	0.745881900000000	7.08234000000000
9.60012400000000	1.13414390000000	6.96699000000000
9.64012500000000	0.922564900000000	6.85104000000001
9.68012600000000	1.00545590000000	6.73383000000001
9.72012700000000	0.684275900000000	6.61539000000000
9.76012800000000	0.221945900000000	6.49571000000000
9.80012900000000	0.890543900000000	6.37541000000000
9.84013000000000	0.0494310000000001	6.25386000000000
9.88013100000000	0.495629200000000	6.13232000000000
9.92013200000000	0.624328900000000	6.00954000000000
9.96013300000000	0.185287400000000	5.88613000000000
10.0001300000000	0.597487900000000	5.76211000000000
10.0401300000000	-0.158435100000000	5.63747000000000
10.0801400000000	0.387203800000000	5.51282000000000
10.1201400000000	0.557660900000000	5.38756000000000
10.1601400000000	0.00366900000000003	5.26230000000000
10.2001400000000	0.753804900000000	5.13642000000000
10.2401400000000	-0.215530200000000	5.01115000000000
10.2801400000000	0.0992366000000001	4.88589000000000
10.3201400000000	0.368550500000000	4.76063000000000
10.3601400000000	-0.785930700000000	4.63474000000000
10.4001400000000	0.381441200000000	4.50948000000000
10.4401400000000	-0.270230300000000	4.38483000000000
10.4801400000000	0.123556000000000	4.26019000000000
10.5201500000000	0.0495134000000000	4.13617000000000
10.5601500000000	-0.457073590000000	4.01277000000000
10.6001500000000	0.156195400000000	3.88998000000000
10.6401500000000	-0.416104250000000	3.76782000000000
10.6801500000000	0.0911698000000000	3.64628000000000
10.7201500000000	-0.00273059999999997	3.52597000000000
10.7601500000000	-0.347084500000000	3.40629000000000
10.8001500000000	-0.0525280000000000	3.28785000000000
10.8401500000000	-0.501431270000000	3.17065000000000
10.8801500000000	0.0785151000000000	3.05407000000000
10.9201500000000	-0.132817500000000	2.93873000000000
10.9601600000000	-0.161690900000000	2.82524000000000
11.0001600000000	0.367101700000000	2.71238000000000
11.0401600000000	-0.544992730000000	2.60200000000000
11.0801600000000	-0.0928553000000000	2.49224000000000
11.1201600000000	-0.326894900000000	2.38434000000000
11.1601600000000	-0.742603800000000	2.27830000000000
11.2001600000000	-0.0933769000000000	2.17350000000000
11.2401600000000	-0.607185300000000	2.07119000000000
11.2801600000000	0.313865100000000	1.97010000000000
11.3201600000000	-0.323256400000000	1.87089000000000
11.3601600000000	-0.618682800000000	1.77415000000000
11.4001700000000	0.479930100000000	1.67927000000000
11.4401700000000	-0.375565600000000	1.58625000000000
11.4801700000000	-0.134454700000000	1.49572000000000
11.5201700000000	-0.123062700000000	1.40704000000000
11.5601700000000	-0.947095900000000	1.32146000000000
11.6001700000000	0.0103039000000000	1.23713000000000
11.6401700000000	-0.564937400000000	1.15589000000000
11.6801700000000	-0.190632200000000	1.07652000000000
11.7201700000000	-0.0805445000000000	1.00025000000001
11.7601700000000	-0.605331000000000	0.926450000000003
11.8001700000000	-0.499678590000000	0.854520000000008
11.8401800000000	-0.830351300000000	0.785690000000002
11.8801800000000	-0.215221000000000	0.719949999999997
11.9201800000000	-0.370130700000000	0.656080000000003
11.9601800000000	-0.332645600000000	0.595309999999998
12.0001800000000	0.241257900000000	0.537639999999996
12.0401800000000	-0.925043200000000	0.482450000000000
12.0801800000000	-0.187966600000000	0.430360000000007
12.1201800000000	-0.214915100000000	0.380750000000006
12.1601800000000	-1.04538190000000	0.334240000000008
12.2001800000000	0.0329104000000001	0.290840000000003
12.2401800000000	-1.09249930000000	0.250519999999995
12.2801900000000	-0.200220400000000	0.212699999999998
12.3201900000000	-0.0919906000000000	0.177970000000002
12.3601900000000	-0.953226400000000	0.146969999999996
12.4001900000000	0.0914550000000000	0.118440000000007
12.4401900000000	-0.832088100000000	0.0930100000000067
12.4801900000000	-0.290463200000000	0.0706899999999990
12.5201900000000	-0.325754600000000	0.0514699999999948
12.5601900000000	-0.753506000000000	0.0359700000000061
12.6001900000000	-0.182910400000000	0.0229400000000055
12.6401900000000	-0.967431200000000	0.0130199999999974
12.6801900000000	-0.307619100000000	0.00682000000000471
12.7202000000000	-0.512795360000000	0.00310000000000343
12.7602000000000	-0.734675700000000	0.00310000000000343
12.8002000000000	0.0882475000000000	0.00620000000000687
12.8402000000000	-0.769623800000000	0.0123999999999995
12.8802000000000	-0.304213900000000	0.0210799999999978
12.9202000000000	-0.381334790000000	0.0334799999999973
12.9602000000000	-0.511402080000000	0.0489800000000002
13.0002000000000	0.0477196000000000	0.0682100000000077
13.0402000000000	-0.561923350000000	0.0899200000000064
13.0802000000000	-0.142276900000000	0.114720000000005
13.1202000000000	-0.514403250000000	0.142629999999997
13.1602100000000	-0.338814900000000	0.173630000000003
13.2002100000000	0.161241500000000	0.207740000000001
13.2402100000000	-0.267077000000000	0.244940000000000
13.2802100000000	-0.175244600000000	0.284630000000007
13.3202100000000	-0.108464900000000	0.328040000000001
13.3602100000000	-0.164160100000000	0.373930000000001
13.4002100000000	0.120862300000000	0.422920000000005
13.4402100000000	-0.399617290000000	0.475009999999998
13.4802100000000	-0.109575000000000	0.529570000000007
13.5202100000000	-0.0289250000000000	0.587239999999994
13.5602100000000	-0.471973304000000	0.647400000000005
13.6002200000000	0.0571287000000000	0.710650000000001
13.6402200000000	-0.481008193000000	0.776390000000006
13.6802200000000	-0.293568800000000	0.845219999999998
13.7202200000000	0.226495500000000	0.915909999999997
13.7602200000000	-0.337533400000000	0.989699999999999
13.8002200000000	0.0769118000000000	1.06598000000000
13.8402200000000	-0.716927300000000	1.14473000000000
13.8802200000000	0.100565300000000	1.22597000000000
13.9202200000000	-0.143318100000000	1.30906000000000
13.9602200000000	-0.430019860000000	1.39526000000000
14.0002300000000	0.637985900000000	1.48331000000000
14.0402300000000	-0.349579700000000	1.57385000000000
14.0802300000000	-0.0477281000000000	1.66625000000000
14.1202300000000	-0.179819200000000	1.76050000000000
14.1602300000000	-0.316299900000000	1.85725000000000
14.2002300000000	0.469122200000000	1.95646000000000
14.2402300000000	-0.522323030000000	2.05692000000000
14.2802300000000	0.527057900000000	2.15924000000000
14.3202300000000	0.286079400000000	2.26342000000000
14.3602300000000	-0.362199200000000	2.36946000000000
14.4002300000000	0.543816900000000	2.47736000000000
14.4402400000000	-0.433007220000000	2.58650000000000
14.4802400000000	0.282170200000000	2.69688000000000
14.5202400000000	0.344561400000000	2.80912000000000
14.5602400000000	0.101905400000000	2.92260000000000
14.6002400000000	0.423439900000000	3.03794000000000
14.6402400000000	-0.101353300000000	3.15391000000000
14.6802400000000	0.336752300000000	3.27111000000000
14.7202400000000	0.531081900000000	3.38955000000000
14.7602400000000	-0.464407770000000	3.50923000000000
14.8002400000000	0.596054900000000	3.62953000000000
14.8402400000000	-0.221256000000000	3.75108000000000
14.8802500000000	0.644906900000000	3.87262000000000
14.9202500000000	0.782102900000000	3.99540000000000
14.9602500000000	-0.199039000000000	4.11880000000000
15.0002500000000	0.564916900000000	4.24283000000000
15.0402500000000	0.0424119000000000	4.36747000000000
15.0802500000000	0.160740300000000	4.49211000000000
15.1202500000000	0.655539900000000	4.61738000000000
15.1602500000000	0.0870879000000001	4.74264000000000
15.2002500000000	1.36340690000000	4.86853000000000
15.2402500000000	0.158615900000000	4.99379000000000
15.2802500000000	0.954106900000000	5.11905000000000
15.3202600000000	0.832792900000000	5.24432000000000
15.3602600000000	0.625475900000000	5.37020000000000
15.4002600000000	1.27486690000000	5.49546000000000
15.4402600000000	0.559585900000000	5.62010000000000
15.4802600000000	1.19855390000000	5.74475000000000
15.5202600000000	1.28360490000000	5.86877000000000
15.5602600000000	0.826498900000000	5.99218000000001
15.6002600000000	1.69873590000000	6.11496000000000
15.6402600000000	0.991604900000000	6.23712000000000
15.6802600000000	1.82213990000000	6.35866000000000
15.7202600000000	1.56507990000000	6.47896000000000
15.7602700000000	1.44135490000000	6.59865000000000
15.8002700000000	2.28492190000000	6.71709000000000
15.8402700000000	1.94575590000000	6.83429000000000
15.8802700000000	2.38182390000000	6.95087000000000
15.9202700000000	2.68242190000000	7.06621000000000
15.9602700000000	1.94815290000000	7.17969000000000
16.0002700000000	2.84709090000000	7.29256000000000
16.0402700000000	2.13008290000000	7.40294000000000
16.0802700000000	2.99083290000000	7.51270000000000
16.1202700000000	3.14624890000000	7.62060000000000
16.1602700000000	2.59008390000000	7.72664000000000
16.2002800000000	3.08896490000000	7.83144000000000
16.2402800000000	2.68350590000000	7.93376000000000
16.2802800000000	3.35221890000000	8.03483000000000
16.3202800000000	3.15657690000000	8.13406000000000
16.3602800000000	3.16196690000000	8.23079000000000
16.4002800000000	4.09971090000000	8.32567000000000
16.4402800000000	3.28322290000000	8.41868000000000
16.4802800000000	4.06513490000000	8.50922000000000
16.5202800000000	4.30108790000000	8.59790000000000
16.5602800000000	3.70182890000000	8.68347000000000
16.6002800000000	4.89833090000000	8.76781000000000
16.6402900000000	4.24430190000000	8.84905000000000
16.6802900000000	4.42527790000000	8.92842000000000
16.7202900000000	4.92499190000000	9.00469000000000
16.7602900000000	4.73103890000000	9.07849000000000
16.8002900000000	5.37878190000000	9.15042000000000
16.8402900000000	4.79338890000000	9.21926000000000
16.8802900000000	5.16142890000000	9.28499000000000
16.9202900000000	5.31193290000000	9.34886000000000
16.9602900000000	4.86601590000000	9.40963000000000
17.0002900000000	6.02604790000000	9.46730000000000
17.0402900000000	5.33815390000000	9.52249000000001
17.0803000000000	6.25961390000000	9.57458000000001
17.1203000000000	5.69436990000000	9.62419000000000
17.1603000000000	5.46358490000000	9.67070000000000
17.2003000000000	6.20773590000000	9.71411000000000
17.2403000000000	5.66950690000000	9.75442000000000
17.2803000000000	6.32322190000000	9.79224000000000
17.3203000000000	6.09839190000000	9.82697000000000
17.3603000000000	5.41949390000000	9.85797000000000
17.4003000000000	6.69659690000000	9.88650000000000
17.4403000000000	5.92738390000000	9.91193000000000
17.4803000000000	6.66922490000000	9.93425000000000
17.5203100000000	6.23679790000000	9.95347000000000
17.5603100000000	5.73802190000000	9.96897000000000
17.6003100000000	6.45521690000000	9.98200000000000
17.6403100000000	6.01994790000000	9.99192000000000
17.6803100000000	6.03093790000000	9.99812000000000
17.7203100000000	5.88600090000000	10.0018400000000
17.7603100000000	5.88747790000000	10.0018400000000
17.8003100000000	6.44242390000000	9.99874000000000
17.8403100000000	5.41277590000000	9.99254000000000
17.8803100000000	5.99059090000000	9.98386000000000
17.9203100000000	6.10186090000000	9.97146000000000
17.9603200000000	5.34584690000000	9.95595000000000
18.0003200000000	6.04599690000000	9.93673000000000
18.0403200000000	5.36908490000000	9.91503000000000
18.0803200000000	5.81409490000000	9.89022000000000
18.1203200000000	5.19570290000000	9.86232000000000
18.1603200000000	4.69270390000000	9.83131000000000
18.2003200000000	5.39917490000000	9.79720000000000
18.2403200000000	4.29393490000000	9.76000000000000
18.2803200000000	4.59214790000000	9.72031000000000
18.3203200000000	4.78529590000000	9.67690000000000
18.3603200000000	4.00948390000000	9.63101000000000
18.4003300000000	4.47774590000000	9.58202000000000
18.4403300000000	3.99193890000000	9.52993000000000
18.4803300000000	4.22760490000000	9.47536000000000
18.5203300000000	4.14142390000000	9.41769000000000
18.5603300000000	3.12486790000000	9.35754000000000
18.6003300000000	4.22117590000000	9.29429000000000
18.6403300000000	2.62693190000000	9.22856000000000
18.6803300000000	3.05663890000000	9.15972000000000
18.7203300000000	2.90405090000000	9.08903000000000
18.7603300000000	2.65020390000000	9.01524000000000
18.8003300000000	3.08802190000000	8.93896000000000
18.8403400000000	2.41860290000000	8.86021000000000
18.8803400000000	2.54845490000000	8.77898000000000
18.9203400000000	2.22619090000000	8.69588000000000
18.9603400000000	1.56456290000000	8.60968000000000
19.0003400000000	2.52827590000000	8.52162000000000
19.0403400000000	1.36870090000000	8.43109000000001
19.0803400000000	2.11319490000000	8.33869000000000
19.1203400000000	1.73114090000000	8.24443000000000
19.1603400000000	1.46990590000000	8.14770000000000
19.2003400000000	1.95316490000000	8.04848000000000
19.2403500000000	1.34520190000000	7.94802000000000
19.2803500000000	1.55558490000000	7.84570000000000
19.3203500000000	1.13055390000000	7.74152000000000
19.3603500000000	0.669432900000000	7.63548000000000
19.4003500000000	1.80275690000000	7.52758000000000
19.4403500000000	0.540484900000000	7.41844000000000
19.4803500000000	0.696899900000000	7.30806000000001
19.5203500000000	0.972574900000000	7.19582000000001
19.5603500000000	0.271483100000000	7.08234000000000
19.6003500000000	1.07104390000000	6.96699000000000
19.6403500000000	0.201528300000000	6.85104000000001
19.6803600000000	1.05962090000000	6.73383000000001
19.7203600000000	0.887627900000000	6.61539000000000
19.7603600000000	0.108931300000000	6.49571000000000
19.8003600000000	0.833453900000000	6.37541000000000
19.8403600000000	-0.0744239000000000	6.25386000000000
19.8803600000000	0.264581800000000	6.13232000000000
19.9203600000000	0.683661900000000	6.00954000000000
19.9603600000000	0.0156956000000000	5.88613000000000
20.0003600000000	0.672811900000000	5.76211000000000
20.0403600000000	-0.382190050000000	5.63747000000000
20.0803600000000	0.393735700000000	5.51282000000000
20.1203700000000	0.537422900000000	5.38756000000000
20.1603700000000	-0.193805500000000	5.26230000000000
20.2003700000000	0.588679900000000	5.13642000000000
20.2403700000000	-0.300084400000000	5.01115000000000
20.2803700000000	0.0331713000000001	4.88589000000000
20.3203700000000	0.539725900000000	4.76063000000000
20.3603700000000	-0.399191250000000	4.63474000000000
20.4003700000000	0.195649200000000	4.50948000000000
20.4403700000000	-0.469468482000000	4.38483000000000
20.4803700000000	0.521487900000000	4.26019000000000
20.5203700000000	0.360555200000000	4.13617000000000
20.5603800000000	-0.624384700000000	4.01277000000000
20.6003800000000	0.670446900000000	3.88998000000000
20.6403800000000	-0.478425846100000	3.76782000000000
20.6803800000000	0.0453678000000000	3.64628000000000
20.7203800000000	-0.465192510000000	3.52597000000000
20.7603800000000	-0.644653700000000	3.40629000000000
20.8003800000000	0.444940000000000	3.28785000000000
20.8403800000000	-0.746052400000000	3.17065000000000
20.8803800000000	-0.177676300000000	3.05407000000000
20.9203800000000	-0.0710482000000000	2.93873000000000
20.9603800000000	-0.685380300000000	2.82524000000000
21.0003900000000	0.0241580000000001	2.71238000000000
21.0403900000000	-0.706222400000000	2.60200000000000
21.0803900000000	-0.333151600000000	2.49224000000000
21.1203900000000	-0.316761100000000	2.38434000000000
21.1603900000000	-0.626500900000000	2.27830000000000
21.2003900000000	0.364722100000000	2.17350000000000
21.2403900000000	-0.342509800000000	2.07119000000000
21.2803900000000	-0.500432670000000	1.97010000000000
21.3203900000000	-0.0859693000000000	1.87089000000000
21.3603900000000	-1.06117240000000	1.77415000000000
21.4003900000000	0.323960400000000	1.67927000000000
21.4404000000000	-0.707350000000000	1.58625000000000
21.4804000000000	-0.361311000000000	1.49572000000000
21.5204000000000	-0.667636600000000	1.40704000000000
21.5604000000000	-0.433219940000000	1.32146000000000
21.6004000000000	-0.0829109000000000	1.23713000000000
21.6404000000000	-0.747925200000000	1.15589000000000
21.6804000000000	-0.169363700000000	1.07652000000000
21.7204000000000	-0.00666809999999996	1.00025000000001
21.7604000000000	-0.722812100000000	0.926450000000003
21.8004000000000	0.0137639000000001	0.854520000000008
21.8404000000000	-0.485289686000000	0.785690000000002
21.8804100000000	-0.759278100000000	0.719949999999997
21.9204100000000	-0.413538710000000	0.656080000000003
21.9604100000000	-0.992502300000000	0.595309999999998
22.0004100000000	0.229425800000000	0.537639999999996
22.0404100000000	-0.626750500000000	0.482450000000000
22.0804100000000	-0.271337800000000	0.430360000000007
22.1204100000000	0.106184000000000	0.380750000000006
22.1604100000000	-0.843235400000000	0.334240000000008
22.2004100000000	0.220928800000000	0.290840000000003
22.2404100000000	-0.644020500000000	0.250519999999995
22.2804100000000	-0.290051000000000	0.212699999999998
22.3204200000000	-0.298535000000000	0.177970000000002
22.3604200000000	-0.857974500000000	0.146969999999996
22.4004200000000	-0.0165865000000000	0.118440000000007
22.4404200000000	-0.534288380000000	0.0930100000000067
22.4804200000000	-0.470762660000000	0.0706899999999990
22.5204200000000	-0.383521190000000	0.0514699999999948
22.5604200000000	-0.745515400000000	0.0359700000000061
22.6004200000000	0.260156700000000	0.0229400000000055
22.6404200000000	-0.663557400000000	0.0130199999999974
22.6804200000000	-0.488643615000000	0.00682000000000471
22.7204200000000	-0.258695800000000	0.00310000000000343
22.7604300000000	-0.596604600000000	0.00310000000000343
22.8004300000000	0.0642172000000000	0.00620000000000687
22.8404300000000	-0.447909880000000	0.0123999999999995
22.8804300000000	-0.584788000000000	0.0210799999999978
22.9204300000000	0.133051000000000	0.0334799999999973
22.9604300000000	-0.612245800000000	0.0489800000000002
23.0004300000000	0.279686100000000	0.0682100000000077
23.0404300000000	-0.768755500000000	0.0899200000000064
23.0804300000000	-0.0481822000000000	0.114720000000005
23.1204300000000	-0.478566779500000	0.142629999999997
23.1604300000000	-0.807925700000000	0.173630000000003
23.2004400000000	0.371436100000000	0.207740000000001
23.2404400000000	-0.344017200000000	0.244940000000000
23.2804400000000	-0.589634300000000	0.284630000000007
23.3204400000000	-0.240085200000000	0.328040000000001
23.3604400000000	-0.414311270000000	0.373930000000001
23.4004400000000	0.411642400000000	0.422920000000005
23.4404400000000	-0.702218000000000	0.475009999999998
23.4804400000000	0.162254100000000	0.529570000000007
23.5204400000000	0.0588372000000000	0.587239999999994
23.5604400000000	-0.945943900000000	0.647400000000005
23.6004400000000	0.217776200000000	0.710650000000001
23.6404500000000	-0.753476800000000	0.776390000000006
23.6804500000000	0.0962361000000000	0.845219999999998
23.7204500000000	-0.248172300000000	0.915909999999997
23.7604500000000	-0.953972900000000	0.989699999999999
23.8004500000000	0.413200300000000	1.06598000000000
23.8404500000000	-0.522973900000000	1.14473000000000
23.8804500000000	-0.217583600000000	1.22597000000000
23.9204500000000	-0.0287195000000000	1.30906000000000
23.9604500000000	-0.684200700000000	1.39526000000000
24.0004500000000	-0.00894829999999997	1.48331000000000
24.0404500000000	-0.591335000000000	1.57385000000000
24.0804600000000	0.00522750000000005	1.66625000000000
24.1204600000000	0.280001700000000	1.76050000000000
24.1604600000000	-0.284810600000000	1.85725000000000
24.2004600000000	0.302415900000000	1.95646000000000
24.2404600000000	-0.266142100000000	2.05692000000000
24.2804600000000	0.0686773000000000	2.15924000000000
24.3204600000000	0.245251100000000	2.26342000000000
24.3604600000000	-0.573888690000000	2.36946000000000
24.4004600000000	0.139153000000000	2.47736000000000
24.4404600000000	-0.229317000000000	2.58650000000000
24.4804600000000	-0.0897312000000000	2.69688000000000
24.5204700000000	0.289548300000000	2.80912000000000
24.5604700000000	-0.619674400000000	2.92260000000000
24.6004700000000	0.214978200000000	3.03794000000000
24.6404700000000	0.163785700000000	3.15391000000000
24.6804700000000	0.156297500000000	3.27111000000000
24.7204700000000	0.495851300000000	3.38955000000000
24.7604700000000	-0.237404400000000	3.50923000000000
24.8004700000000	0.752378900000000	3.62953000000000
24.8404700000000	0.245848200000000	3.75108000000000
24.8804700000000	-0.0466438000000000	3.87262000000000
24.9204800000000	0.545207900000000	3.99540000000000
24.9604800000000	0.139755100000000	4.11880000000000
25.0004800000000	1.02328190000000	4.24283000000000
25.0404800000000	-0.111469200000000	4.36747000000000
25.0804800000000	0.140178400000000	4.49211000000000
25.1204800000000	1.03334890000000	4.61738000000000
25.1604800000000	0.127358300000000	4.74264000000000
25.2004800000000	1.09526490000000	4.86853000000000
25.2404800000000	0.311493400000000	4.99379000000000
25.2804800000000	0.660531900000000	5.11905000000000
25.3204800000000	0.761553900000000	5.24432000000000
25.3604900000000	-0.0353303000000000	5.37020000000000
25.4004900000000	0.972201900000000	5.49546000000000
25.4404900000000	0.475622500000000	5.62010000000000
25.4804900000000	0.884587900000000	5.74475000000000
25.5204900000000	1.29039190000000	5.86877000000000
25.5604900000000	0.305580500000000	5.99218000000001
25.6004900000000	1.58782990000000	6.11496000000000
25.6404900000000	0.677572900000000	6.23712000000000
25.6804900000000	1.49987090000000	6.35866000000000
25.7204900000000	1.60397290000000	6.47896000000000
25.7604900000000	1.26133790000000	6.59865000000000
25.8005000000000	2.09221590000000	6.71709000000000
25.8405000000000	1.41478290000000	6.83429000000000
25.8805000000000	2.01522790000000	6.95087000000000
25.9205000000000	1.87924490000000	7.06621000000000
25.9605000000000	1.52080190000000	7.17969000000000
26.0005000000000	2.78253390000000	7.29256000000000
26.0405000000000	1.87802790000000	7.40294000000000
26.0805000000000	2.26494790000000	7.51270000000000
26.1205000000000	2.74767490000000	7.62060000000000
26.1605000000000	2.10878790000000	7.72664000000000
26.2005000000000	2.98670690000000	7.83144000000000
26.2405100000000	2.84508090000000	7.93376000000000
26.2805100000000	3.04408190000000	8.03483000000000
26.3205100000000	3.35054890000000	8.13406000000000
26.3605100000000	2.95423890000000	8.23079000000000
26.4005100000000	3.92232590000000	8.32567000000000
26.4405100000000	3.92605290000000	8.41868000000000
26.4805100000000	3.52162690000000	8.50922000000000
26.5205100000000	4.06229590000000	8.59790000000000
26.5605100000000	3.78371690000000	8.68347000000000
26.6005100000000	4.49418690000000	8.76781000000000
26.6405100000000	4.09975290000000	8.84905000000000
26.6805200000000	4.45434890000000	8.92842000000000
26.7205200000000	4.72153390000000	9.00469000000000
26.7605200000000	4.50584190000000	9.07849000000000
26.8005200000000	4.68786290000000	9.15042000000000
26.8405200000000	4.58803690000000	9.21926000000000
26.8805200000000	4.65136590000000	9.28499000000000
26.9205200000000	5.01590590000000	9.34886000000000
26.9605200000000	4.76819890000000	9.40963000000000
27.0005200000000	5.78197490000000	9.46730000000000
27.0405200000000	5.30919190000000	9.52249000000001
27.0805200000000	5.60591290000000	9.57458000000001
27.1205300000000	5.85510990000000	9.62419000000000
27.1605300000000	5.19276290000000	9.67070000000000
27.2005300000000	5.81511390000000	9.71411000000000
27.2405300000000	5.53144790000000	9.75442000000000
27.2805300000000	6.02199690000000	9.79224000000000
27.3205300000000	6.28952490000000	9.82697000000000
27.3605300000000	5.44068190000000	9.85797000000000
27.4005300000000	6.90177590000000	9.88650000000000
27.4405300000000	5.70295890000000	9.91193000000000
27.4805300000000	5.96619690000000	9.93425000000000
27.5205300000000	6.52575390000000	9.95347000000000
27.5605400000000	5.47581690000000	9.96897000000000
27.6005400000000	6.81266890000000	9.98200000000000
27.6405400000000	5.83540490000000	9.99192000000000
27.6805400000000	6.01311790000000	9.99812000000000
27.7205400000000	6.29172990000000	10.0018400000000
27.7605400000000	5.69601990000000	10.0018400000000
27.8005400000000	6.50560390000000	9.99874000000000
27.8405400000000	5.61415890000000	9.99254000000000
27.8805400000000	5.75845690000000	9.98386000000000
27.9205400000000	6.02695290000000	9.97146000000000
27.9605400000000	5.20203490000000	9.95595000000000
28.0005500000000	5.68233890000000	9.93673000000000
28.0405500000000	5.13973090000000	9.91503000000000
28.0805500000000	5.41341990000000	9.89022000000000
28.1205500000000	5.03576890000000	9.86232000000000
28.1605500000000	4.77688090000000	9.83131000000000
28.2005500000000	5.28360590000000	9.79720000000000
28.2405500000000	4.44854390000000	9.76000000000000
28.2805500000000	4.87337790000000	9.72031000000000
28.3205500000000	4.77239890000000	9.67690000000000
28.3605500000000	4.01626790000000	9.63101000000000
28.4005500000000	4.66367590000000	9.58202000000000
28.4405600000000	3.68710190000000	9.52993000000000
28.4805600000000	3.81194390000000	9.47536000000000
28.5205600000000	3.78349690000000	9.41769000000000
28.5605600000000	3.25782890000000	9.35754000000000
28.6005600000000	3.79124890000000	9.29429000000000
28.6405600000000	2.86781390000000	9.22856000000000
28.6805600000000	2.52164890000000	9.15972000000000
28.7205600000000	3.16750690000000	9.08903000000000
28.7605600000000	2.33949890000000	9.01524000000000
28.8005600000000	2.86590090000000	8.93896000000000
28.8405600000000	2.45173990000000	8.86021000000000
28.8805700000000	2.06469690000000	8.77898000000000
28.9205700000000	2.47121290000000	8.69588000000000
28.9605700000000	1.54023390000000	8.60968000000000
29.0005700000000	2.53563790000000	8.52162000000000
29.0405700000000	1.60673890000000	8.43109000000001
29.0805700000000	1.64856990000000	8.33869000000000
29.1205700000000	1.48935190000000	8.24443000000000
29.1605700000000	1.17096990000000	8.14770000000000
29.2005700000000	1.92782290000000	8.04848000000000
29.2405700000000	1.25039890000000	7.94802000000000
29.2805700000000	1.33095190000000	7.84570000000000
29.3205800000000	1.60835590000000	7.74152000000000
29.3605800000000	0.637212900000000	7.63548000000000
29.4005800000000	1.35692590000000	7.52758000000000
29.4405800000000	0.890957900000000	7.41844000000000
29.4805800000000	0.560141900000000	7.30806000000001
29.5205800000000	1.22919590000000	7.19582000000001
29.5605800000000	-0.0605876000000000	7.08234000000000
29.6005800000000	0.696827900000000	6.96699000000000
29.6405800000000	0.254369000000000	6.85104000000001
29.6805800000000	0.233752300000000	6.73383000000001
29.7205800000000	0.675411900000000	6.61539000000000
29.7605900000000	0.158959500000000	6.49571000000000
29.8005900000000	0.684362900000000	6.37541000000000
29.8405900000000	0.393341700000000	6.25386000000000
29.8805900000000	0.475876000000000	6.13232000000000
29.9205900000000	0.247932700000000	6.00954000000000
29.9605900000000	-0.220081900000000	5.88613000000000
30.0005900000000	0.481853300000000	5.76211000000000
30.0405900000000	-0.0814990000000000	5.63747000000000
30.0805900000000	-0.0602248000000000	5.51282000000000
30.1205900000000	0.470970700000000	5.38756000000000
30.1605900000000	-0.753657400000000	5.26230000000000
30.2006000000000	0.165679600000000	5.13642000000000
30.2406000000000	-0.578104990000000	5.01115000000000
30.2806000000000	-0.425698040000000	4.88589000000000
30.3206000000000	0.234045600000000	4.76063000000000
30.3606000000000	-0.275223900000000	4.63474000000000
30.4006000000000	0.395050700000000	4.50948000000000
30.4406000000000	-0.375915700000000	4.38483000000000
30.4806000000000	-0.215031900000000	4.26019000000000
30.5206000000000	0.314684300000000	4.13617000000000
30.5606000000000	-0.591593000000000	4.01277000000000
30.6006100000000	0.443570600000000	3.88998000000000
30.6406100000000	-0.461782580000000	3.76782000000000
30.6806100000000	0.0193344000000000	3.64628000000000
30.7206100000000	0.257528900000000	3.52597000000000
30.7606100000000	-0.787059200000000	3.40629000000000
30.8006100000000	0.159633700000000	3.28785000000000
30.8406100000000	-0.302312500000000	3.17065000000000
30.8806100000000	-0.161868900000000	3.05407000000000
30.9206100000000	-0.0695667000000000	2.93873000000000
30.9606100000000	-0.710427500000000	2.82524000000000
31.0006100000000	0.0265250000000001	2.71238000000000
31.0406200000000	-0.838966800000000	2.60200000000000
31.0806200000000	-0.495885330000000	2.49224000000000
31.1206200000000	-0.0256913000000000	2.38434000000000
31.1606200000000	-0.272231300000000	2.27830000000000
31.2006200000000	0.0593972000000000	2.17350000000000
31.2406200000000	-0.579110700000000	2.07119000000000
31.2806200000000	-0.581934000000000	1.97010000000000
31.3206200000000	0.0854381000000000	1.87089000000000
31.3606200000000	-1.02768620000000	1.77415000000000
31.4006200000000	0.0952622000000000	1.67927000000000
31.4406200000000	-0.642187300000000	1.58625000000000
31.4806300000000	-0.104059700000000	1.49572000000000
31.5206300000000	-0.0706782000000000	1.40704000000000
31.5606300000000	-0.917304600000000	1.32146000000000
31.6006300000000	-0.206252800000000	1.23713000000000
31.6406300000000	-0.329399800000000	1.15589000000000
31.6806300000000	-0.486739904000000	1.07652000000000
31.7206300000000	-0.351890800000000	1.00025000000001
31.7606300000000	-0.720558800000000	0.926450000000003
31.8006300000000	-0.429711070000000	0.854520000000008
31.8406300000000	-0.780009300000000	0.785690000000002
31.8806300000000	-0.374261800000000	0.719949999999997
31.9206400000000	-0.407988560000000	0.656080000000003
31.9606400000000	-0.667423200000000	0.595309999999998
32.0006400000000	-0.158145200000000	0.537639999999996
32.0406300000000	-0.601423600000000	0.482450000000000
32.0806200000000	-0.561183200000000	0.430360000000007
32.1206200000000	0.0221708000000000	0.380750000000006
32.1606100000000	-0.930948400000000	0.334240000000008
32.2006000000000	0.0203142000000000	0.290840000000003
32.2406000000000	-0.715118900000000	0.250519999999995
32.2805900000000	-0.519875140000000	0.212699999999998
32.3205800000000	0.0996017000000001	0.177970000000002
32.3605800000000	-1.12367800000000	0.146969999999996
32.4005700000000	-0.222457800000000	0.118440000000007
32.4405600000000	-0.634442900000000	0.0930100000000067
32.4805600000000	-0.498229660000000	0.0706899999999990
32.5205500000000	-0.130047200000000	0.0514699999999948
32.5605400000000	-0.831749000000000	0.0359700000000061
32.6005400000000	0.132580600000000	0.0229400000000055
32.6405300000000	-1.11616030000000	0.0130199999999974
32.6805200000000	-0.421978390000000	0.00682000000000471
32.7205200000000	-0.154212800000000	0.00310000000000343
32.7605100000000	-0.814866100000000	0.00310000000000343
32.8005000000000	-0.123716600000000	0.00620000000000687
32.8405000000000	-0.595252000000000	0.0123999999999995
32.8804900000000	-0.483927731000000	0.0210799999999978
32.9204800000000	-0.0464743000000000	0.0334799999999973
32.9604800000000	-0.565963790000000	0.0489800000000002
33.0004700000000	-0.179247200000000	0.0682100000000077
33.0404600000000	-0.988679200000000	0.0899200000000064
33.0804600000000	-0.566588030000000	0.114720000000005
33.1204500000000	-0.275656700000000	0.142629999999997
33.1604400000000	-0.857131900000000	0.173630000000003
33.2004400000000	0.00693500000000002	0.207740000000001
33.2404300000000	-0.762275900000000	0.244940000000000
33.2804200000000	-0.600793300000000	0.284630000000007
33.3204200000000	-0.167584900000000	0.328040000000001
33.3604100000000	-0.467793440000000	0.373930000000001
33.4004000000000	-0.111291300000000	0.422920000000005
33.4404000000000	-0.629755000000000	0.475009999999998
33.4803900000000	-0.492119130000000	0.529570000000007
33.5203800000000	-0.0518007000000000	0.587239999999994
33.5603800000000	-0.857921800000000	0.647400000000005
33.6003700000000	-0.224155000000000	0.710650000000001
33.6403600000000	-0.390726000000000	0.776390000000006
33.6803600000000	-0.454902360000000	0.845219999999998
33.7203500000000	0.189721600000000	0.915909999999997
33.7603400000000	-0.633088000000000	0.989699999999999
33.8003300000000	-0.0708052000000000	1.06598000000000
33.8403300000000	-0.256514800000000	1.14473000000000
33.8803200000000	-0.331906600000000	1.22597000000000
33.9203100000000	-0.108169800000000	1.30906000000000
33.9603100000000	-0.350488900000000	1.39526000000000
34.0003000000000	0.490458400000000	1.48331000000000
34.0402900000000	-0.782721400000000	1.57385000000000
34.0802900000000	-0.120714900000000	1.66625000000000
34.1202800000000	-0.0506116000000000	1.76050000000000
34.1602700000000	-0.471661658000000	1.85725000000000
34.2002700000000	0.281919400000000	1.95646000000000
34.2402600000000	-0.753627600000000	2.05692000000000
34.2802500000000	-0.319199900000000	2.15924000000000
34.3202500000000	0.0751604000000001	2.26342000000000
34.3602400000000	-0.591001900000000	2.36946000000000
34.4002300000000	0.655958900000000	2.47736000000000
34.4402300000000	-0.459315110000000	2.58650000000000
34.4802200000000	-0.0730845000000000	2.69688000000000
34.5202100000000	0.444971900000000	2.80912000000000
34.5602100000000	-0.107615800000000	2.92260000000000
34.6002000000000	0.390401100000000	3.03794000000000
34.6401900000000	-0.0620831000000000	3.15391000000000
34.6801900000000	-0.0338952000000000	3.27111000000000
34.7201800000000	0.662834900000000	3.38955000000000
34.7601700000000	-0.342695600000000	3.50923000000000
34.8001700000000	0.609880900000000	3.62953000000000
34.8401600000000	0.0385922000000000	3.75108000000000
34.8801500000000	0.186726200000000	3.87262000000000
34.9201500000000	0.560122900000000	3.99540000000000
34.9601400000000	-0.203066000000000	4.11880000000000
35.0001300000000	0.938276900000000	4.24283000000000
35.0401300000000	0.0238727000000000	4.36747000000000
35.0801200000000	-0.0202709000000000	4.49211000000000
35.1201100000000	0.556504900000000	4.61738000000000
35.1601100000000	0.256770500000000	4.74264000000000
35.2001000000000	0.545907900000000	4.86853000000000
35.2400900000000	0.684234900000000	4.99379000000000
35.2800900000000	0.693311900000000	5.11905000000000
35.3200800000000	1.08952690000000	5.24432000000000
35.3600700000000	0.0762319000000001	5.37020000000000
35.4000700000000	1.03152490000000	5.49546000000000
35.4400600000000	0.632427900000000	5.62010000000000
35.4800500000000	1.01610490000000	5.74475000000000
35.5200500000000	1.07409490000000	5.86877000000000
35.5600400000000	0.646543900000000	5.99218000000001
35.6000300000000	1.24446290000000	6.11496000000000
35.6400300000000	0.880130900000000	6.23712000000000
35.6800200000000	1.17652590000000	6.35866000000000
35.7200100000000	1.52349090000000	6.47896000000000
35.7600100000000	1.26163790000000	6.59865000000000
35.8000000000000	1.74427190000000	6.71709000000000
35.8399900000000	1.74037090000000	6.83429000000000
35.8799900000000	2.22743490000000	6.95087000000000
35.9199800000000	1.87037590000000	7.06621000000000
35.9599700000000	1.52627590000000	7.17969000000000
35.9999700000000	2.26908790000000	7.29256000000000
36.0399600000000	1.98409290000000	7.40294000000000
36.0799500000000	2.08739690000000	7.51270000000000
36.1199500000000	2.83898790000000	7.62060000000000
36.1599400000000	2.36701090000000	7.72664000000000
36.1999300000000	2.91219790000000	7.83144000000000
36.2399300000000	2.62079390000000	7.93376000000000
36.2799200000000	2.80865990000000	8.03483000000000
36.3199100000000	3.59415390000000	8.13406000000000
36.3599100000000	2.83855390000000	8.23079000000000
36.3999000000000	3.72164290000000	8.32567000000000
36.4398900000000	3.24714590000000	8.41868000000000
36.4798900000000	3.22511590000000	8.50922000000000
36.5198800000000	3.54155190000000	8.59790000000000
36.5598700000000	3.30335790000000	8.68347000000000
36.5998600000000	4.30653190000000	8.76781000000000
36.6398600000000	3.45457590000000	8.84905000000000
36.6798500000000	3.88843990000000	8.92842000000000
36.7198400000000	4.70628690000000	9.00469000000000
36.7598400000000	3.73633290000000	9.07849000000000
36.7998300000000	4.81556790000000	9.15042000000000
36.8398200000000	4.66564690000000	9.21926000000000
36.8798200000000	4.88093490000000	9.28499000000000
36.9198100000000	4.89313390000000	9.34886000000000
36.9598000000000	4.53681690000000	9.40963000000000
36.9998000000000	5.19839390000000	9.46730000000000
37.0397900000000	5.38033190000000	9.52249000000001
37.0797800000000	5.36045790000000	9.57458000000001
37.1197800000000	5.58463290000000	9.62419000000000
37.1597700000000	4.98686190000000	9.67070000000000
37.1997600000000	6.03351590000000	9.71411000000000
37.2397600000000	5.47058090000000	9.75442000000000
37.2797500000000	5.51689990000000	9.79224000000000
37.3197400000000	6.26364890000000	9.82697000000000
37.3597400000000	5.64184990000000	9.85797000000000
37.3997300000000	6.16665790000000	9.88650000000000
37.4397200000000	6.05715290000000	9.91193000000000
37.4797200000000	5.85348690000000	9.93425000000000
37.5197100000000	6.13175390000000	9.95347000000000
37.5597000000000	4.96587590000000	9.96897000000000
37.5997000000000	6.53498590000000	9.98200000000000
37.6396900000000	5.66008390000000	9.99192000000000
37.6796800000000	6.01190390000000	9.99812000000000
37.7196800000000	6.08875390000000	10.0018400000000
37.7596700000000	5.10539590000000	10.0018400000000
37.7996600000000	5.96612490000000	9.99874000000000
37.8396600000000	5.30425890000000	9.99254000000000
37.8796500000000	5.37730190000000	9.98386000000000
37.9196400000000	5.97295590000000	9.97146000000000
37.9596400000000	5.03690090000000	9.95595000000000
37.9996300000000	5.85041890000000	9.93673000000000
38.0396200000000	5.48842090000000	9.91503000000000
38.0796200000000	4.73463290000000	9.89022000000000
38.1196100000000	5.37943990000000	9.86232000000000
38.1596000000000	4.46412490000000	9.83131000000000
38.1996000000000	4.80742890000000	9.79720000000000
38.2395900000000	4.25440990000000	9.76000000000000
38.2795800000000	4.24946590000000	9.72031000000000
38.3195800000000	4.60253390000000	9.67690000000000
38.3595700000000	3.67322790000000	9.63101000000000
38.3995600000000	4.58317390000000	9.58202000000000
38.4395600000000	3.88291990000000	9.52993000000000
38.4795500000000	3.45232190000000	9.47536000000000
38.5195400000000	3.88098090000000	9.41769000000000
38.5595400000000	2.93321890000000	9.35754000000000
38.5995300000000	3.81561690000000	9.29429000000000
38.6395200000000	2.95294790000000	9.22856000000000
38.6795200000000	2.81603990000000	9.15972000000000
38.7195100000000	3.15936890000000	9.08903000000000
38.7595000000000	2.29800090000000	9.01524000000000
38.7995000000000	3.20513190000000	8.93896000000000
38.8394900000000	2.04903390000000	8.86021000000000
38.8794800000000	2.11105590000000	8.77898000000000
38.9194800000000	2.58657590000000	8.69588000000000
38.9594700000000	1.37371290000000	8.60968000000000
38.9994600000000	2.47351690000000	8.52162000000000
39.0394600000000	1.48272690000000	8.43109000000001
39.0794500000000	1.64256190000000	8.33869000000000
39.1194400000000	1.82265390000000	8.24443000000000
39.1594400000000	0.932870900000000	8.14770000000000
39.1994300000000	1.90843890000000	8.04848000000000
39.2394200000000	1.17381590000000	7.94802000000000
39.2794200000000	0.961249900000000	7.84570000000000
39.3194100000000	1.26958790000000	7.74152000000000
39.3594000000000	0.556496900000000	7.63548000000000
39.3993900000000	0.879687900000000	7.52758000000000
39.4393900000000	0.401398600000000	7.41844000000000
39.4793800000000	0.831172900000000	7.30806000000001
39.5193700000000	1.60431290000000	7.19582000000001
39.5593700000000	0.391598100000000	7.08234000000000
39.5993600000000	1.28549090000000	6.96699000000000
39.6393500000000	0.148152700000000	6.85104000000001
39.6793500000000	0.370997000000000	6.73383000000001
39.7193400000000	0.913846900000000	6.61539000000000
39.7593300000000	0.0603328000000000	6.49571000000000
39.7993300000000	0.970288900000000	6.37541000000000
39.8393200000000	0.170768000000000	6.25386000000000
39.8793100000000	0.262886800000000	6.13232000000000
39.9193100000000	0.413118000000000	6.00954000000000
39.9593000000000	-0.185304700000000	5.88613000000000
39.9992900000000	0.368454600000000	5.76211000000000
40.0392900000000	-0.0636634000000000	5.63747000000000
40.0792800000000	0.298613300000000	5.51282000000000
40.1192700000000	0.355261500000000	5.38756000000000
40.1592700000000	-0.530963320000000	5.26230000000000
40.1992600000000	0.140907100000000	5.13642000000000
40.2392500000000	0.0159518000000000	5.01115000000000
40.2792500000000	0.0757291000000001	4.88589000000000
40.3192400000000	-0.0516375000000000	4.76063000000000
40.3592300000000	-0.864024400000000	4.63474000000000
40.3992300000000	0.147795900000000	4.50948000000000
40.4392200000000	0.199040300000000	4.38483000000000
40.4792100000000	-0.224975000000000	4.26019000000000
40.5192100000000	-0.0149482000000000	4.13617000000000
40.5592000000000	-0.531458800000000	4.01277000000000
40.5991900000000	0.127754600000000	3.88998000000000
40.6391900000000	-0.427556430000000	3.76782000000000
40.6791800000000	-0.432928500000000	3.64628000000000
40.7191700000000	0.215767800000000	3.52597000000000
40.7591700000000	-0.618068200000000	3.40629000000000
40.7991600000000	-0.0532573000000000	3.28785000000000
40.8391500000000	-0.162225700000000	3.17065000000000
40.8791500000000	-0.754254700000000	3.05407000000000
40.9191400000000	0.124563900000000	2.93873000000000
40.9591300000000	-0.779372400000000	2.82524000000000
40.9991300000000	0.190186100000000	2.71238000000000
41.0391200000000	-0.289333300000000	2.60200000000000
41.0791100000000	-1.05673110000000	2.49224000000000
41.1191100000000	0.377834900000000	2.38434000000000
41.1591000000000	-0.912842300000000	2.27830000000000
41.1990900000000	-0.0803975000000000	2.17350000000000
41.2390900000000	-0.433260950000000	2.07119000000000
41.2790800000000	-0.617366500000000	1.97010000000000
41.3190700000000	0.232085800000000	1.87089000000000
41.3590700000000	-0.679032100000000	1.77415000000000
41.3990600000000	-0.157099400000000	1.67927000000000
41.4390500000000	-0.332146200000000	1.58625000000000
41.4790500000000	-0.247646700000000	1.49572000000000
41.5190400000000	-0.00976189999999999	1.40704000000000
41.5590300000000	-0.672784500000000	1.32146000000000
41.5990300000000	-0.174103600000000	1.23713000000000
41.6390200000000	-0.473974988000000	1.15589000000000
41.6790100000000	-0.787483700000000	1.07652000000000
41.7190100000000	-0.134637700000000	1.00025000000001
41.7590000000000	-0.790136700000000	0.926450000000003
41.7989900000000	-0.0490358000000000	0.854520000000008
41.8389900000000	-0.516923250000000	0.785690000000002
41.8789800000000	-0.817112900000000	0.719949999999997
41.9189700000000	0.0379811000000000	0.656080000000003
41.9589700000000	-0.743909900000000	0.595309999999998
41.9989600000000	-0.494486230000000	0.537639999999996
42.0389500000000	-0.286352700000000	0.482450000000000
42.0789500000000	-0.447869040000000	0.430360000000007
42.1189400000000	0.107514500000000	0.380750000000006
42.1589300000000	-0.785658300000000	0.334240000000008
42.1989300000000	-0.140975500000000	0.290840000000003
42.2389200000000	-0.617339900000000	0.250519999999995
42.2789100000000	-0.726329700000000	0.212699999999998
42.3189000000000	-0.0251353000000000	0.177970000000002
42.3589000000000	-0.804943700000000	0.146969999999996
42.3988900000000	-0.141095000000000	0.118440000000007
42.4388800000000	-0.747442100000000	0.0930100000000067
42.4788800000000	-0.880421100000000	0.0706899999999990
42.5188700000000	0.459619800000000	0.0514699999999948
42.5588600000000	-1.07070020000000	0.0359700000000061
42.5988600000000	0.193137400000000	0.0229400000000055
42.6388500000000	-0.145388300000000	0.0130199999999974
42.6788400000000	-1.24274430000000	0.00682000000000471
42.7188400000000	-0.340727200000000	0.00310000000000343
42.7588300000000	-1.15143670000000	0.00247000000000241
42.7988200000000	-0.404175900000000	0.00247000000000241
42.8388200000000	-0.304963400000000	0.00247000000000241
42.8788100000000	-0.634797500000000	0.00247000000000241
42.9188000000000	0.332252600000000	0.00247000000000241
42.9588000000000	-1.18105210000000	0.00247000000000241
42.9987900000000	-0.0871297000000000	0.00247000000000241
43.0387800000000	-0.948762000000000	0.00247000000000241
43.0787800000000	-0.771388900000000	0.00247000000000241
43.1187700000000	-0.0507299000000000	0.00247000000000241
43.1587600000000	-0.728572300000000	0.00247000000000241
43.1987600000000	-0.0444374000000000	0.00247000000000241
43.2387500000000	-0.509517690000000	0.00247000000000241
43.2787400000000	-0.363947100000000	0.00247000000000241
43.3187400000000	0.0159549000000001	0.00247000000000241
43.3587300000000	-0.961807400000000	0.00247000000000241
43.3987200000000	-0.179282100000000	0.00247000000000241
43.4387200000000	-0.505076370000000	0.00247000000000241
43.4787100000000	-0.357933800000000	0.00247000000000241
43.5187000000000	0.262716200000000	0.00247000000000241
43.5587000000000	-0.798992700000000	0.00247000000000241
43.5986900000000	-0.00998389999999999	0.00247000000000241
43.6386800000000	-0.860901400000000	0.00247000000000241
43.6786800000000	-0.744993800000000	0.000619999999997845
43.7186700000000	0.0816912000000000	0.000619999999997845
43.7586600000000	-0.815454600000000	0.000619999999997845
43.7986600000000	-0.0884770000000000	0.000619999999997845
43.8386500000000	-0.380138450000000	0.000619999999997845
43.8786400000000	-0.385842410000000	0.000619999999997845
43.9186400000000	0.119063500000000	0.000619999999997845
43.9586300000000	-0.700728500000000	0.000619999999997845
43.9986200000000	-0.491916360000000	0.000619999999997845
44.0386200000000	-0.188934700000000	0.000619999999997845
44.0786100000000	-1.04263470000000	0.000619999999997845
44.1186000000000	0.197488700000000	0.000619999999997845
44.1586000000000	-0.794030000000000	0.000619999999997845
44.1985900000000	0.00269840000000005	0.000619999999997845
44.2385800000000	-0.383398140000000	0.000619999999997845
44.2785800000000	-0.803948500000000	0.000619999999997845
44.3185700000000	0.315674900000000	0.000619999999997845
44.3585600000000	-0.715477900000000	0.000619999999997845
44.3985600000000	-0.230463700000000	0.000619999999997845
44.4385500000000	-0.387005000000000	0.000619999999997845
44.4785400000000	-0.387116330000000	0.000619999999997845
44.5185400000000	0.195393500000000	0.000619999999997845
44.5585300000000	-0.805502300000000	0.000619999999997845
44.5985200000000	0.0447050000000001	0.000619999999997845
44.6385200000000	-0.320335200000000	0.000619999999997845
44.6785100000000	-0.738728500000000	0.000619999999997845
44.7185000000000	0.251892600000000	0.000619999999997845
44.7585000000000	-0.791124200000000	0.000619999999997845
44.7984900000000	0.133876500000000	0.000619999999997845
44.8384800000000	-0.265185800000000	0.000619999999997845
44.8784800000000	-0.709073000000000	0.000619999999997845
44.9184700000000	-0.312227100000000	0.000619999999997845
44.9584600000000	-0.840778800000000	0.000619999999997845
44.9984600000000	-0.120773700000000	0.000619999999997845
45.0384500000000	-0.409265080000000	0.000619999999997845
45.0784400000000	-0.434366240000000	0.000619999999997845
45.1184300000000	-0.0631578000000000	0.000619999999997845
45.1584300000000	-0.811966000000000	0.000619999999997845
45.1984200000000	-0.328611600000000	0.000619999999997845
45.2384100000000	-0.432750600000000	0.000619999999997845
45.2784100000000	-0.720172500000000	0.000619999999997845
45.3184000000000	0.125548100000000	0.000619999999997845
45.3583900000000	-0.799659700000000	0.000619999999997845
45.3983900000000	-0.173390100000000	0.000619999999997845
45.4383800000000	-0.157180400000000	0.000619999999997845
45.4783700000000	-0.607304100000000	0.000619999999997845
45.5183700000000	-0.114626400000000	0.000619999999997845
45.5583600000000	-0.856744300000000	0.000619999999997845
45.5983500000000	0.0368961000000000	0.000619999999997845
45.6383500000000	-0.522204720000000	0.000619999999997845
45.6783400000000	-0.502119960000000	0.000619999999997845
45.7183300000000	0.254423300000000	0.000619999999997845
45.7583300000000	-0.525578720000000	0.000619999999997845
45.7983200000000	-0.0550906000000000	0.000619999999997845
45.8383100000000	-0.694048300000000	0.000619999999997845
45.8783100000000	-0.663575300000000	0.000619999999997845
45.9183000000000	0.0524296000000000	0.000619999999997845
45.9582900000000	-0.772165700000000	0.000619999999997845
45.9982900000000	-0.765548700000000	0.000619999999997845
46.0382800000000	-0.417172430000000	0.000619999999997845
46.0782700000000	-0.830355500000000	0.000619999999997845
46.1182700000000	-0.0467489000000000	0.000619999999997845
46.1582600000000	-0.338291300000000	0.000619999999997845
46.1982500000000	-0.127245300000000	0.000619999999997845
46.2382500000000	-0.453242580000000	0.000619999999997845
46.2782400000000	-0.617463100000000	0.000619999999997845
46.3182300000000	-0.0550585000000000	0.000619999999997845
46.3582300000000	-0.642970600000000	0.000619999999997845
46.3982200000000	-0.319797100000000	0.000619999999997845
46.4382100000000	-0.331415400000000	0.000619999999997845
46.4782100000000	-0.683057500000000	0.000619999999997845
46.5182000000000	-0.0239857000000000	0.000619999999997845
46.5581900000000	-0.644103900000000	0.000619999999997845
46.5981900000000	-0.0647790000000000	0.000619999999997845
46.6381800000000	-0.458651790000000	0.000619999999997845
46.6781700000000	-0.722315200000000	0.000619999999997845
46.7181700000000	0.124597800000000	0.000619999999997845
46.7581600000000	-1.14942870000000	0.000619999999997845
46.7981500000000	0.0425714000000000	0.000619999999997845
46.8381500000000	-0.0484596000000000	0.000619999999997845
46.8781400000000	-0.375917200000000	0.000619999999997845
46.9181300000000	-0.362597700000000	0.000619999999997845
46.9581300000000	-0.365303100000000	0.000619999999997845
46.9981200000000	-0.134547200000000	0.000619999999997845
47.0381100000000	-0.327145600000000	0.000619999999997845
47.0781100000000	-0.649184700000000	0.000619999999997845
47.1181000000000	-0.0334221000000000	0.000619999999997845
47.1580900000000	-0.667455900000000	0.000619999999997845
47.1980900000000	-0.331731200000000	0.000619999999997845
47.2380800000000	-0.455665310000000	0.000619999999997845
47.2780700000000	-0.699597800000000	0.000619999999997845
47.3180700000000	0.303555000000000	0.000619999999997845
47.3580600000000	-0.616220200000000	0.000619999999997845
47.3980500000000	-0.320546200000000	0.000619999999997845
47.4380500000000	-0.296551100000000	0.000619999999997845
47.4780400000000	-0.781559800000000	0.000619999999997845
47.5180300000000	0.107218300000000	0.000619999999997845
47.5580300000000	-0.719911700000000	0.000619999999997845
47.5980200000000	-0.186314500000000	0.000619999999997845
47.6380100000000	-0.324112700000000	0.000619999999997845
47.6780100000000	-0.556371660000000	0.000619999999997845
47.7180000000000	-0.147818600000000	0.000619999999997845
47.7579900000000	-0.912704200000000	0.000619999999997845
47.7979900000000	-0.434052980000000	0.000619999999997845
47.8379800000000	-0.496983900000000	0.000619999999997845
47.8779700000000	-0.705516300000000	0.000619999999997845
47.9179600000000	-0.262511900000000	0.000619999999997845
47.9579600000000	-0.711553300000000	0.000619999999997845
47.9979500000000	-0.267446600000000	0.000619999999997845
48.0379400000000	-0.154595100000000	0.000619999999997845
48.0779400000000	-0.630225200000000	0.000619999999997845
48.1179300000000	-0.399695650000000	0.000619999999997845
48.1579200000000	-1.16357120000000	0.000619999999997845
48.1979200000000	-0.616063500000000	0.000619999999997845
48.2379100000000	-0.374385000000000	0.000619999999997845
48.2779000000000	-0.758011300000000	0.000619999999997845
48.3179000000000	-0.253767300000000	0.000619999999997845
48.3578900000000	-0.560119660000000	0.000619999999997845
48.3978800000000	-0.00786749999999997	0.000619999999997845
48.4378800000000	-0.167383700000000	0.000619999999997845
48.4778700000000	-0.718011800000000	0.000619999999997845
48.5178600000000	-0.00950169999999995	0.000619999999997845
48.5578600000000	-1.00002110000000	0.000619999999997845
48.5978500000000	-0.343946700000000	0.000619999999997845
48.6378400000000	-0.624186100000000	0.000619999999997845
48.6778400000000	-0.463580790000000	0.000619999999997845
48.7178300000000	0.188467500000000	0.000619999999997845
48.7578200000000	-0.509026000000000	0.000619999999997845
48.7978200000000	-0.220646000000000	0.000619999999997845
48.8378100000000	-0.315564000000000	0.000619999999997845
48.8778000000000	-0.853326900000000	0.000619999999997845
48.9178000000000	-0.00632899999999997	0.000619999999997845
48.9577900000000	-0.381261180000000	0.000619999999997845
48.9977800000000	-0.226409600000000	0.000619999999997845
49.0377800000000	-0.516666120000000	0.000619999999997845
49.0777700000000	-0.572490780000000	0.000619999999997845
49.1177600000000	-0.0333252000000000	0.000619999999997845
49.1577600000000	-0.707569000000000	0.000619999999997845
49.1977500000000	-0.315987000000000	0.000619999999997845
49.2377400000000	-0.179908200000000	0.000619999999997845
49.2777400000000	-0.757401200000000	0.000619999999997845
49.3177300000000	-0.0951955000000000	0.000619999999997845
49.3577200000000	-0.881877000000000	0.000619999999997845
49.3977200000000	-0.749291800000000	0.000619999999997845
49.4377100000000	-0.684093400000000	0.000619999999997845
49.4777000000000	-0.627417700000000	0.000619999999997845
49.5177000000000	0.0181282000000000	0.000619999999997845
49.5576900000000	-0.863581900000000	0.000619999999997845
49.5976800000000	-0.309250500000000	0.000619999999997845
49.6376800000000	-0.601267000000000	0.000619999999997845
49.6776700000000	-0.573494890000000	0.000619999999997845
49.7176600000000	-0.202886400000000	0.000619999999997845
49.7576600000000	-0.529971000000000	0.000619999999997845
49.7976500000000	0.252284200000000	0.000619999999997845
49.8376400000000	-0.0787194000000000	0.000619999999997845
49.8776400000000	-0.504783280000000	0.000619999999997845
49.9176300000000	0.202265000000000	0.000619999999997845
49.9576200000000	-0.820091700000000	0.000619999999997845
49.9976200000000	-0.417868050000000	-0.00123999999999569
50.0376100000000	-0.377286600000000	-0.00123999999999569
50.0776000000000	-0.803703000000000	-0.00123999999999569
50.1176000000000	0.0113947000000000	-0.00123999999999569
50.1575900000000	-0.987740400000000	-0.00123999999999569
50.1975800000000	-0.355156200000000	-0.00123999999999569
50.2375800000000	-0.123689600000000	-0.00123999999999569
50.2775700000000	-0.869963400000000	-0.00123999999999569
50.3175600000000	0.0483066000000000	-0.00123999999999569
50.3575600000000	-0.709925800000000	-0.00123999999999569
50.3975500000000	-0.684820200000000	-0.00123999999999569
50.4375400000000	-0.131414700000000	-0.00123999999999569
50.4775400000000	-0.694527300000000	-0.00123999999999569
50.5175300000000	0.180066800000000	-0.00123999999999569
50.5575200000000	-1.12551360000000	-0.00123999999999569
50.5975200000000	0.0741714000000001	-0.00123999999999569
50.6375100000000	-0.257782000000000	-0.00123999999999569
50.6775000000000	-0.625414900000000	-0.00123999999999569
50.7174900000000	-0.229630500000000	-0.00123999999999569
50.7574900000000	-0.448258850000000	-0.00123999999999569
50.7974800000000	-0.360494700000000	-0.00123999999999569
50.8374700000000	-0.355099300000000	-0.00123999999999569
50.8774700000000	-0.830733800000000	-0.00123999999999569
50.9174600000000	0.192519900000000	-0.00123999999999569
50.9574500000000	-0.615902900000000	-0.00123999999999569
50.9974500000000	-0.134549300000000	-0.00123999999999569
51.0374400000000	-0.195358100000000	-0.00123999999999569
51.0774300000000	-0.837477400000000	-0.00123999999999569
51.1174300000000	0.122703600000000	-0.00123999999999569
51.1574200000000	-0.514998680000000	-0.00123999999999569
51.1974100000000	0.183009900000000	-0.00123999999999569
51.2374100000000	-0.321893000000000	-0.00123999999999569
51.2774000000000	-0.367133100000000	-0.00123999999999569
