# Supplementary material for: Use of flexible sensor to characterize biomechanics of canine skin
Source: BMC Vet Res. 2019 Jan 25;15:40. doi: 10.1186/s12917-018-1755-y (PMC6347828; doi:10.1186/s12917-018-1755-y)
Supplement: Supplementary file 3 — Capacitance data from the SEC for the experiment test. The raw, unfiltered, experimental data collected from the SEC DAQ. (TXT 152 kb) [file 12917_2018_1755_MOESM3_ESM.txt]

time (s)	capacitance (pF)
0	62.9222800000000
0.0113000000000003	62.9204500000000
0.0225900000000010	62.9134800000000
0.0339000000000009	62.9214300000000
0.0452000000000012	62.9228200000000
0.0565000000000016	62.9214100000000
0.0677900000000005	62.9215200000000
0.0791000000000004	62.9161800000000
0.0903900000000011	62.9250600000000
0.101700000000001	62.9237200000000
0.113000000000001	62.9234000000000
0.124290000000000	62.9177700000000
0.135590000000001	62.9233600000000
0.146890000000001	62.9122800000000
0.158190000000001	62.9200700000000
0.169500000000001	62.9153000000000
0.180800000000001	62.9309400000000
0.192100000000000	62.9156700000000
0.203430000000001	62.9154800000000
0.214760000000000	62.9216300000000
0.226060000000000	62.9079600000000
0.237370000000000	62.9194500000000
0.248670000000001	62.9185200000000
0.259970000000001	62.9343600000000
0.271270000000001	62.9256900000000
0.282580000000001	62.9102900000000
0.293890000000001	62.9189500000000
0.305200000000001	62.9326500000000
0.316500000000001	62.9200600000000
0.327790000000000	62.9216600000000
0.339100000000000	62.9205500000000
0.350390000000001	62.9200600000000
0.361680000000002	62.9246100000000
0.372980000000000	62.9223000000000
0.384270000000001	62.9220100000000
0.395580000000001	62.9328000000000
0.406910000000000	62.9123400000000
0.418250000000000	62.9192700000000
0.429550000000001	62.9191700000000
0.440860000000001	62.9199800000000
0.452200000000001	62.9220400000000
0.463520000000001	62.9321500000000
0.474850000000000	62.9273500000000
0.486160000000000	62.9339400000000
0.497460000000000	62.9149600000000
0.508760000000001	62.9209700000000
0.520060000000001	62.9181600000000
0.531360000000001	62.9189100000000
0.542660000000002	62.9232000000000
0.553950000000000	62.9235400000000
0.565260000000000	62.9213000000000
0.576550000000001	62.9226200000000
0.587850000000001	62.9259800000000
0.599160000000001	62.9241500000000
0.610460000000002	62.9281500000000
0.621750000000001	62.9241500000000
0.633040000000001	62.9107400000000
0.644340000000002	62.9130900000000
0.655640000000000	62.9183600000000
0.666950000000000	62.9251300000000
0.678250000000000	62.9232500000000
0.689540000000001	62.9211700000000
0.700870000000000	62.9297300000000
0.712180000000000	62.9129100000000
0.723480000000000	62.9226100000000
0.734820000000001	62.9160800000000
0.746150000000000	62.9183000000000
0.757490000000001	62.9224900000000
0.768790000000001	62.9206500000000
0.780100000000001	62.9228500000000
0.791420000000001	62.9164700000000
0.802710000000001	62.9226400000000
0.814020000000001	62.9187300000000
0.825320000000001	62.9186000000000
0.836610000000000	62.9193300000000
0.847920000000000	62.9173900000000
0.859220000000001	62.9249600000000
0.870520000000001	62.9228800000000
0.881820000000001	62.9231900000000
0.893140000000001	62.9117700000000
0.904440000000001	62.9198500000000
0.915740000000001	62.9177600000000
0.927050000000001	62.9215200000000
0.938340000000000	62.9167900000000
0.949640000000001	62.9351700000000
0.960980000000001	62.9277500000000
0.972290000000001	62.9157600000000
0.983580000000000	62.9195100000000
0.994920000000001	62.9116200000000
1.00624000000000	62.9179000000000
1.01757000000000	62.9178800000000
1.02889000000000	62.9199000000000
1.04020000000000	62.9230500000000
1.05151000000000	62.9242000000000
1.06281000000000	62.9207500000000
1.07412000000000	62.9140000000000
1.08540000000000	62.9204700000000
1.09671000000000	62.9208700000000
1.10801000000000	62.9225300000000
1.11931000000000	62.9175900000000
1.13062000000000	62.9269800000000
1.14192000000000	62.9232000000000
1.15323000000000	62.9225500000000
1.16454000000000	62.9179800000000
1.17584000000000	62.9272000000000
1.18713000000000	62.9290800000000
1.19847000000000	62.9268900000000
1.20981000000000	62.9194600000000
1.22111000000000	62.9238700000000
1.23241000000000	62.9163800000000
1.24374000000000	62.9275500000000
1.25508000000000	62.9217900000000
1.26642000000000	62.9273100000000
1.27771000000000	62.9070900000000
1.28901000000000	62.9222500000000
1.30031000000000	62.9144700000000
1.31160000000000	62.9216500000000
1.32290000000000	62.9193000000000
1.33421000000000	62.9201500000000
1.34550000000000	62.9216400000000
1.35681000000000	62.9200900000000
1.36811000000000	62.9209800000000
1.37941000000000	62.9207100000000
1.39070000000000	62.9214900000000
1.40201000000000	62.9215500000000
1.41329000000000	62.9096200000000
1.42460000000000	62.9160100000000
1.43590000000000	62.9228700000000
1.44720000000000	62.9276200000000
1.45850000000000	62.9207300000000
1.46980000000000	62.9160700000000
1.48109000000000	62.9250800000000
1.49243000000000	62.9215100000000
1.50372000000000	62.9326800000000
1.51503000000000	62.9252200000000
1.52637000000000	62.9184600000000
1.53770000000000	62.9227000000000
1.54904000000000	62.9203000000000
1.56033000000000	62.9198500000000
1.57164000000000	62.9246000000000
1.58294000000000	62.9295700000000
1.59423000000000	62.9225400000000
1.60553000000000	62.9178800000000
1.61684000000000	62.9197600000000
1.62814000000000	62.9145600000000
1.63944000000000	62.9243500000000
1.65076000000000	62.9213600000000
1.66207000000000	62.9266100000000
1.67337000000000	62.9152400000000
1.68465000000000	62.9250600000000
1.69595000000000	62.9167300000000
1.70726000000000	62.9174200000000
1.71855000000000	62.9201600000000
1.72986000000000	62.9150000000000
1.74116000000000	62.9184000000000
1.75246000000000	62.9152700000000
1.76379000000000	62.9283300000000
1.77510000000000	62.9265600000000
1.78640000000000	62.9243500000000
1.79773000000000	62.9206100000000
1.80906000000000	62.9153400000000
1.82039000000000	62.9218600000000
1.83170000000000	62.9185200000000
1.84300000000000	62.9193600000000
1.85430000000000	62.9242100000000
1.86559000000000	62.9253400000000
1.87690000000000	62.9255500000000
1.88820000000000	62.9254200000000
1.89952000000000	62.9122300000000
1.91082000000000	62.9251300000000
1.92212000000000	62.9232300000000
1.93342000000000	62.9206100000000
1.94472000000000	62.9188200000000
1.95602000000000	62.9196600000000
1.96732000000000	62.9234600000000
1.97862000000000	62.9205500000000
1.98991000000000	62.9190600000000
2.00122000000000	62.9209300000000
2.01252000000000	62.9266700000000
2.02381000000000	62.9208800000000
2.03515000000000	62.9133500000000
2.04645000000000	62.9187700000000
2.05776000000000	62.9199700000000
2.06910000000000	62.9218100000000
2.08043000000000	62.9210200000000
2.09176000000000	62.9232000000000
2.10305000000000	62.9193300000000
2.11436000000000	62.9202800000000
2.12566000000000	62.9216500000000
2.13696000000000	62.9235300000000
2.14826000000000	62.9170500000000
2.15956000000000	62.9173700000000
2.17086000000000	62.9166600000000
2.18219000000000	62.9094300000000
2.19348000000000	62.9327500000000
2.20478000000000	62.9263000000000
2.21608000000000	62.9228100000000
2.22738000000000	62.9162400000000
2.23868000000000	62.9054000000000
2.24998000000000	62.9267700000000
2.26128000000000	62.9273900000000
2.27258000000000	62.9212800000000
2.28388000000000	62.9193200000000
2.29517000000000	62.9197700000000
2.30652000000000	62.9207200000000
2.31780000000000	62.9134100000000
2.32910000000000	62.9148900000000
2.34046000000000	62.9244900000000
2.35178000000000	62.9145500000000
2.36312000000000	62.9221400000000
2.37441000000000	62.9127500000000
2.38571000000000	62.9173400000000
2.39701000000000	62.9149000000000
2.40831000000000	62.9228100000000
2.41961000000000	62.9225000000000
2.43091000000000	62.9235800000000
2.44221000000000	62.9239100000000
2.45350000000000	62.9099300000000
2.46481000000000	62.9145200000000
2.47610000000000	62.9261300000000
2.48740000000000	62.9215700000000
2.49870000000000	62.9227700000000
2.51000000000000	62.9187100000000
2.52130000000000	62.9286000000000
2.53260000000000	62.9252000000000
2.54390000000000	62.9294000000000
2.55522000000000	62.9191100000000
2.56650000000000	62.9289700000000
2.57781000000000	62.9257700000000
2.58914000000000	62.9149900000000
2.60044000000000	62.9214300000000
2.61173000000000	62.9233200000000
2.62307000000000	62.9158200000000
2.63441000000000	62.9142500000000
2.64574000000000	62.9177200000000
2.65704000000000	62.9146600000000
2.66835000000000	62.9161600000000
2.67965000000000	62.9234700000000
2.69094000000000	62.9274400000000
2.70224000000000	62.9239400000000
2.71354000000000	62.9206400000000
2.72483000000000	62.8998600000000
2.73614000000000	62.9224700000000
2.74747000000000	62.9193700000000
2.75878000000000	62.9229500000000
2.77008000000000	62.9291800000000
2.78141000000000	62.9165400000000
2.79270000000000	62.9172200000000
2.80399000000000	62.9161300000000
2.81530000000000	62.9159200000000
2.82660000000000	62.9058800000000
2.83790000000000	62.9177900000000
2.84924000000000	62.9253200000000
2.86053000000000	62.9182700000000
2.87184000000000	62.9144200000000
2.88316000000000	62.9269400000000
2.89451000000000	62.9205000000000
2.90583000000000	62.9189800000000
2.91714000000000	62.9205100000000
2.92844000000000	62.9257700000000
2.93974000000000	62.9227100000000
2.95104000000000	62.9358200000000
2.96235000000000	62.9209100000000
2.97367000000000	62.9309500000000
2.98497000000000	62.9237400000000
2.99627000000000	62.9199700000000
3.00757000000000	62.9227600000000
3.01887000000000	62.9250600000000
3.03019000000000	62.9272600000000
3.04150000000000	62.9200100000000
3.05279000000000	62.9356800000000
3.06410000000000	62.9307600000000
3.07540000000000	62.9263100000000
3.08669000000000	62.9304800000000
3.09799000000000	62.9355800000000
3.10934000000000	62.9323700000000
3.12063000000000	62.9342600000000
3.13193000000000	62.9221300000000
3.14326000000000	62.9279100000000
3.15460000000000	62.9318100000000
3.16594000000000	62.9366200000000
3.17724000000000	62.9331100000000
3.18853000000000	62.9352800000000
3.19983000000000	62.9352400000000
3.21113000000000	62.9347700000000
3.22244000000000	62.9409900000000
3.23373000000000	62.9343500000000
3.24502000000000	62.9401000000000
3.25632000000000	62.9371200000000
3.26762000000000	62.9327000000000
3.27892000000000	62.9334700000000
3.29022000000000	62.9393500000000
3.30152000000000	62.9338000000000
3.31282000000000	62.9387500000000
3.32412000000000	62.9424100000000
3.33542000000000	62.9354700000000
3.34671000000000	62.9426300000000
3.35802000000000	62.9537500000000
3.36932000000000	62.9386700000000
3.38062000000000	62.9434800000000
3.39195000000000	62.9514500000000
3.40325000000000	62.9431200000000
3.41454000000000	62.9504600000000
3.42589000000000	62.9438300000000
3.43723000000000	62.9518700000000
3.44856000000000	62.9432800000000
3.45986000000000	62.9532400000000
3.47116000000000	62.9476300000000
3.48247000000000	62.9470800000000
3.49379000000000	62.9539600000000
3.50510000000000	62.9450600000000
3.51640000000000	62.9552800000000
3.52770000000000	62.9442300000000
3.53902000000000	62.9521500000000
3.55032000000000	62.9566700000000
3.56163000000000	62.9633400000000
3.57292000000000	62.9587600000000
3.58422000000000	62.9546500000000
3.59551000000000	62.9646800000000
3.60681000000000	62.9538000000000
3.61812000000000	62.9647000000000
3.62943000000000	62.9602500000000
3.64074000000000	62.9528000000000
3.65205000000000	62.9610700000000
3.66335000000000	62.9597100000000
3.67465000000000	62.9588400000000
3.68599000000000	62.9617600000000
3.69732000000000	62.9680500000000
3.70866000000000	62.9665400000000
3.71996000000000	62.9721500000000
3.73126000000000	62.9755100000000
3.74258000000000	62.9873400000000
3.75389000000000	62.9645800000000
3.76520000000000	62.9784500000000
3.77654000000000	62.9787700000000
3.78786000000000	62.9831800000000
3.79916000000000	62.9812200000000
3.81048000000000	62.9772500000000
3.82179000000000	62.9735100000000
3.83308000000000	62.9821800000000
3.84438000000000	62.9858100000000
3.85569000000000	62.9856900000000
3.86700000000000	62.9766800000000
3.87833000000000	62.9851100000000
3.88964000000000	62.9898400000000
3.90096000000000	62.9794900000000
3.91230000000000	62.9804500000000
3.92362000000000	62.9886200000000
3.93496000000000	62.9961500000000
3.94627000000000	63.0028500000000
3.95758000000000	63.0004100000000
3.96888000000000	62.9976500000000
3.98021000000000	62.9961200000000
3.99152000000000	63.0129200000000
4.00282000000000	63.0062300000000
4.01412000000000	63.0132800000000
4.02542000000000	63.0047300000000
4.03672000000000	63.0236100000000
4.04802000000000	63.0184900000000
4.05932000000000	63.0286000000000
4.07061000000000	63.0279600000000
4.08192000000000	63.0285200000000
4.09320000000000	63.0246700000000
4.10451000000000	63.0339800000000
4.11584000000000	63.0432400000000
4.12718000000000	63.0329800000000
4.13853000000000	63.0447200000000
4.14986000000000	63.0388800000000
4.16120000000000	63.0427600000000
4.17254000000000	63.0567500000000
4.18386000000000	63.0391800000000
4.19516000000000	63.0599800000000
4.20646000000000	63.0515100000000
4.21775000000000	63.0639800000000
4.22906000000000	63.0678300000000
4.24036000000000	63.0626700000000
4.25166000000000	63.0661600000000
4.26296000000000	63.0643600000000
4.27425000000000	63.0787400000000
4.28555000000000	63.0786200000000
4.29685000000000	63.0814200000000
4.30814000000000	63.0670900000000
4.31945000000000	63.0833200000000
4.33074000000000	63.0951500000000
4.34204000000000	63.1054200000000
4.35334000000000	63.1019900000000
4.36467000000000	63.0977900000000
4.37602000000000	63.1002000000000
4.38730000000000	63.1069000000000
4.39862000000000	63.1005600000000
4.40995000000000	63.1197900000000
4.42129000000000	63.1207200000000
4.43262000000000	63.1378500000000
4.44392000000000	63.1361900000000
4.45522000000000	63.1424800000000
4.46652000000000	63.1330400000000
4.47781000000000	63.1452000000000
4.48911000000000	63.1552400000000
4.50042000000000	63.1615100000000
4.51171000000000	63.1602900000000
4.52301000000000	63.1838200000000
4.53432000000000	63.1582700000000
4.54561000000000	63.1787300000000
4.55692000000000	63.1834900000000
4.56822000000000	63.1937700000000
4.57951000000000	63.2003900000000
4.59080000000000	63.2158200000000
4.60211000000000	63.2085000000000
4.61340000000000	63.2182900000000
4.62471000000000	63.2157900000000
4.63601000000000	63.2318600000000
4.64730000000000	63.2307600000000
4.65864000000000	63.2406300000000
4.66994000000000	63.2534300000000
4.68124000000000	63.2582100000000
4.69257000000000	63.2630000000000
4.70390000000000	63.2745100000000
4.71524000000000	63.2768900000000
4.72655000000000	63.2928200000000
4.73785000000000	63.2977400000000
4.74916000000000	63.3087500000000
4.76048000000000	63.3076300000000
4.77179000000000	63.3239200000000
4.78308000000000	63.3232100000000
4.79437000000000	63.3407900000000
4.80568000000000	63.3591300000000
4.81698000000000	63.3639100000000
4.82828000000000	63.3627900000000
4.83958000000000	63.3766100000000
4.85091000000000	63.3821100000000
4.86220000000000	63.4019900000000
4.87350000000000	63.4210700000000
4.88480000000000	63.4132900000000
4.89610000000000	63.4349200000000
4.90740000000000	63.4406300000000
4.91874000000000	63.4599200000000
4.93004000000000	63.4721400000000
4.94134000000000	63.4884800000000
4.95268000000000	63.5015000000000
4.96401000000000	63.5077000000000
4.97535000000000	63.5246800000000
4.98664000000000	63.5445300000000
4.99794000000000	63.5613600000000
5.00924000000000	63.5792000000000
5.02054000000000	63.5934000000000
5.03185000000000	63.6041600000000
5.04317000000000	63.6316400000000
5.05448000000000	63.6518900000000
5.06578000000000	63.6620300000000
5.07710000000000	63.6808900000000
5.08841000000000	63.7065200000000
5.09970000000000	63.7231400000000
5.11100000000000	63.7386300000000
5.12230000000000	63.7654300000000
5.13359000000000	63.7747700000000
5.14491000000000	63.7992600000000
5.15621000000000	63.8244800000000
5.16753000000000	63.8509500000000
5.17884000000000	63.8706900000000
5.19013000000000	63.8948500000000
5.20144000000000	63.9174000000000
5.21277000000000	63.9529800000000
5.22411000000000	63.9773300000000
5.23544000000000	63.9939200000000
5.24674000000000	64.0240400000000
5.25803000000000	64.0387400000000
5.26934000000000	64.0845300000000
5.28063000000000	64.1295200000000
5.29193000000000	64.1582600000000
5.30323000000000	64.1856100000000
5.31452000000000	64.2131000000000
5.32582000000000	64.2389900000000
5.33714000000000	64.2713700000000
5.34843000000000	64.3135200000000
5.35972000000000	64.3429000000000
5.37104000000000	64.3765700000000
5.38233000000000	64.4034700000000
5.39362000000000	64.4412400000000
5.40491000000000	64.4768200000000
5.41622000000000	64.5256500000000
5.42752000000000	64.5626400000000
5.43882000000000	64.6020200000000
5.45011000000000	64.6261400000000
5.46146000000000	64.6578100000000
5.47276000000000	64.7140000000000
5.48406000000000	64.7592500000000
5.49540000000000	64.8087300000000
5.50673000000000	64.8484700000000
5.51807000000000	64.8787200000000
5.52937000000000	64.9122500000000
5.54069000000000	64.9639400000000
5.55200000000000	65.0092200000000
5.56332000000000	65.0565900000000
5.57463000000000	65.1106900000000
5.58592000000000	65.1515700000000
5.59723000000000	65.1997300000000
5.60853000000000	65.2408400000000
5.61982000000000	65.2854200000000
5.63113000000000	65.3499500000000
5.64243000000000	65.3918500000000
5.65372000000000	65.4413500000000
5.66502000000000	65.4944900000000
5.67632000000000	65.5379200000000
5.68762000000000	65.6072400000000
5.69892000000000	65.6575700000000
5.71022000000000	65.7079000000000
5.72155000000000	65.7575000000000
5.73286000000000	65.8259600000000
5.74416000000000	65.8782000000000
5.75550000000000	65.9320400000000
5.76682000000000	66.0013000000000
5.77816000000000	66.0512800000000
5.78946000000000	66.1124300000000
5.80075000000000	66.1548500000000
5.81206000000000	66.2202700000000
5.82336000000000	66.2731600000000
5.83465000000000	66.3476400000000
5.84596000000000	66.4107100000000
5.85725000000000	66.4592100000000
5.86856000000000	66.5111500000000
5.87986000000000	66.5661200000000
5.89115000000000	66.6375000000000
5.90246000000000	66.6954200000000
5.91378000000000	66.7720300000000
5.92508000000000	66.8259100000000
5.93639000000000	66.8830200000000
5.94768000000000	66.9438400000000
5.95899000000000	67.0111000000000
5.97028000000000	67.0674800000000
5.98158000000000	67.1388200000000
5.99291000000000	67.2027200000000
6.00420000000000	67.2603100000000
6.01550000000000	67.3203400000000
6.02684000000000	67.3756800000000
6.03819000000000	67.4434700000000
6.04953000000000	67.5250100000000
6.06085000000000	67.5855600000000
6.07217000000000	67.6449600000000
6.08350000000000	67.7086500000000
6.09482000000000	67.7604500000000
6.10612000000000	67.8254600000000
6.11743000000000	67.8986400000000
6.12873000000000	67.9650000000000
6.14006000000000	68.0398800000000
6.15136000000000	68.1055800000000
6.16268000000000	68.1498300000000
6.17399000000000	68.2157800000000
6.18529000000000	68.2897600000000
6.19659000000000	68.3359300000000
6.20788000000000	68.4230600000000
6.21921000000000	68.4878100000000
6.23052000000000	68.5501400000000
6.24181000000000	68.6103100000000
6.25315000000000	68.6778100000000
6.26449000000000	68.7355200000000
6.27583000000000	68.7963100000000
6.28712000000000	68.8806500000000
6.29842000000000	68.9470400000000
6.30972000000000	69.0093900000000
6.32102000000000	69.0630300000000
6.33232000000000	69.1254000000000
6.34361000000000	69.1685400000000
6.35492000000000	69.2499700000000
6.36622000000000	69.3309700000000
6.37754000000000	69.3887700000000
6.38886000000000	69.4603400000000
6.40016000000000	69.5157700000000
6.41145000000000	69.5689500000000
6.42275000000000	69.6393300000000
6.43404000000000	69.6816900000000
6.44534000000000	69.7525000000000
6.45664000000000	69.8258700000000
6.46795000000000	69.8932100000000
6.47924000000000	69.9682400000000
6.49058000000000	70.0125400000000
6.50187000000000	70.0806600000000
6.51317000000000	70.1410200000000
6.52451000000000	70.1900600000000
6.53584000000000	70.2399400000000
6.54718000000000	70.3089100000000
6.55848000000000	70.3699800000000
6.56980000000000	70.4339800000000
6.58112000000000	70.4909500000000
6.59244000000000	70.5461400000000
6.60374000000000	70.5964500000000
6.61505000000000	70.6560700000000
6.62635000000000	70.7202000000000
6.63764000000000	70.7688100000000
6.64895000000000	70.8204100000000
6.66025000000000	70.8890200000000
6.67154000000000	70.9469800000000
6.68284000000000	71.0085400000000
6.69413000000000	71.0597500000000
6.70543000000000	71.1175700000000
6.71674000000000	71.1770200000000
6.72804000000000	71.2113700000000
6.73933000000000	71.2597700000000
6.75067000000000	71.3190200000000
6.76197000000000	71.3895300000000
6.77328000000000	71.4388700000000
6.78461000000000	71.4939300000000
6.79594000000000	71.5427500000000
6.80728000000000	71.5984300000000
6.81858000000000	71.6415100000000
6.82988000000000	71.6816100000000
6.84119000000000	71.7299000000000
6.85252000000000	71.7765400000000
6.86384000000000	71.8313700000000
6.87515000000000	71.8774200000000
6.88645000000000	71.9365600000000
6.89774000000000	71.9845100000000
6.90905000000000	72.0212500000000
6.92034000000000	72.0728100000000
6.93163000000000	72.1118300000000
6.94293000000000	72.1428600000000
6.95424000000000	72.1843900000000
6.96553000000000	72.2271300000000
6.97684000000000	72.2723000000000
6.98813000000000	72.3220100000000
6.99942000000000	72.3620000000000
7.01077000000000	72.3917100000000
7.02207000000000	72.4564800000000
7.03337000000000	72.4878200000000
7.04471000000000	72.5266400000000
7.05604000000000	72.5736700000000
7.06739000000000	72.5995900000000
7.07872000000000	72.6283600000000
7.09004000000000	72.6561200000000
7.10134000000000	72.7060300000000
7.11264000000000	72.7254800000000
7.12394000000000	72.7602200000000
7.13524000000000	72.7902800000000
7.14654000000000	72.8375000000000
7.15784000000000	72.8644900000000
7.16915000000000	72.9133300000000
7.18047000000000	72.9236800000000
7.19177000000000	72.9618600000000
7.20307000000000	72.9879500000000
7.21437000000000	73.0322900000000
7.22566000000000	73.0557600000000
7.23697000000000	73.0687800000000
7.24827000000000	73.1087600000000
7.25960000000000	73.1275000000000
7.27090000000000	73.1390200000000
7.28220000000000	73.1790500000000
7.29353000000000	73.1956600000000
7.30486000000000	73.2119600000000
7.31620000000000	73.2372300000000
7.32751000000000	73.2575100000000
7.33880000000000	73.2734200000000
7.35010000000000	73.2979500000000
7.36141000000000	73.3335400000000
7.37272000000000	73.3514900000000
7.38403000000000	73.3659600000000
7.39534000000000	73.3934200000000
7.40663000000000	73.4053200000000
7.41793000000000	73.4325000000000
7.42924000000000	73.4423800000000
7.44054000000000	73.4734500000000
7.45183000000000	73.4861500000000
7.46313000000000	73.4913300000000
7.47443000000000	73.5111700000000
7.48571000000000	73.5297900000000
7.49703000000000	73.5394400000000
7.50833000000000	73.5502500000000
7.51962000000000	73.5505700000000
7.53096000000000	73.5649100000000
7.54226000000000	73.5906700000000
7.55356000000000	73.5879700000000
7.56491000000000	73.5905300000000
7.57623000000000	73.6035200000000
7.58756000000000	73.6162400000000
7.59886000000000	73.6134300000000
7.61016000000000	73.6310800000000
7.62147000000000	73.6267100000000
7.63276000000000	73.6360400000000
7.64406000000000	73.6387200000000
7.65537000000000	73.6324400000000
7.66666000000000	73.6549200000000
7.67797000000000	73.6482900000000
7.68930000000000	73.6508300000000
7.70060000000000	73.6449400000000
7.71191000000000	73.6535800000000
7.72322000000000	73.6591900000000
7.73452000000000	73.6490600000000
7.74582000000000	73.6420700000000
7.75712000000000	73.6462400000000
7.76843000000000	73.6463000000000
7.77972000000000	73.6630600000000
7.79105000000000	73.6423100000000
7.80236000000000	73.6340200000000
7.81365000000000	73.6427800000000
7.82500000000000	73.6273300000000
7.83633000000000	73.6376000000000
7.84766000000000	73.6405000000000
7.85897000000000	73.6244400000000
7.87027000000000	73.6261600000000
7.88160000000000	73.6202200000000
7.89289000000000	73.6275800000000
7.90420000000000	73.6175500000000
7.91549000000000	73.6092200000000
7.92679000000000	73.6134000000000
7.93810000000000	73.6048100000000
7.94940000000000	73.5794500000000
7.96073000000000	73.5775500000000
7.97203000000000	73.5610400000000
7.98332000000000	73.5439300000000
7.99462000000000	73.5327100000000
8.00591000000000	73.5130700000000
8.01722000000000	73.5019400000000
8.02852000000000	73.4867700000000
8.03982000000000	73.4749300000000
8.05116000000000	73.4664500000000
8.06246000000000	73.4319300000000
8.07376000000000	73.4165000000000
8.08509000000000	73.3920200000000
8.09642000000000	73.3823600000000
8.10776000000000	73.3299300000000
8.11906000000000	73.3214600000000
8.13036000000000	73.3032700000000
8.14169000000000	73.2710000000000
8.15300000000000	73.2487400000000
8.16432000000000	73.2190400000000
8.17562000000000	73.1752100000000
8.18692000000000	73.1613300000000
8.19821000000000	73.1273300000000
8.20951000000000	73.1150600000000
8.22082000000000	73.0751000000000
8.23211000000000	73.0587400000000
8.24341000000000	73.0186600000000
8.25471000000000	73.0062900000000
8.26601000000000	72.9776600000000
8.27732000000000	72.9526400000000
8.28861000000000	72.9136000000000
8.29990000000000	72.8955500000000
8.31125000000000	72.8573800000000
8.32255000000000	72.8145800000000
8.33385000000000	72.7772700000000
8.34519000000000	72.7375600000000
8.35653000000000	72.6996000000000
8.36786000000000	72.6514700000000
8.37916000000000	72.6180400000000
8.39048000000000	72.5724600000000
8.40179000000000	72.5396400000000
8.41309000000000	72.4936500000000
8.42439000000000	72.4573100000000
8.43568000000000	72.4183000000000
8.44698000000000	72.3852600000000
8.45829000000000	72.3529900000000
8.46959000000000	72.3130100000000
8.48091000000000	72.2607300000000
8.49220000000000	72.2040200000000
8.50349000000000	72.1704300000000
8.51480000000000	72.1265600000000
8.52611000000000	72.0687300000000
8.53742000000000	72.0183200000000
8.54871000000000	71.9621000000000
8.56001000000000	71.9161700000000
8.57135000000000	71.8674600000000
8.58264000000000	71.8241700000000
8.59394000000000	71.7726400000000
8.60528000000000	71.7134600000000
8.61661000000000	71.6793300000000
8.62796000000000	71.6306000000000
8.63926000000000	71.5829200000000
8.65056000000000	71.5229900000000
8.66188000000000	71.4591400000000
8.67319000000000	71.4071800000000
8.68449000000000	71.3441300000000
8.69578000000000	71.2818000000000
8.70709000000000	71.2311200000000
8.71838000000000	71.1857000000000
8.72968000000000	71.1254700000000
8.74098000000000	71.0793900000000
8.75229000000000	71.0280000000000
8.76361000000000	70.9807300000000
8.77491000000000	70.9120800000000
8.78620000000000	70.8484500000000
8.79752000000000	70.7799000000000
8.80882000000000	70.7183500000000
8.82014000000000	70.6519200000000
8.83144000000000	70.6030300000000
8.84273000000000	70.5427600000000
8.85404000000000	70.4938700000000
8.86539000000000	70.4263600000000
8.87671000000000	70.3660700000000
8.88805000000000	70.3099900000000
8.89935000000000	70.2208300000000
8.91064000000000	70.1612900000000
8.92195000000000	70.0965100000000
8.93324000000000	70.0397700000000
8.94454000000000	69.9822500000000
8.95585000000000	69.9249000000000
8.96715000000000	69.8589300000000
8.97848000000000	69.7993200000000
8.98979000000000	69.7243100000000
9.00111000000000	69.6545900000000
9.01241000000000	69.5847000000000
9.02371000000000	69.5222400000000
9.03500000000000	69.4620200000000
9.04630000000000	69.4194200000000
9.05761000000000	69.3386700000000
9.06892000000000	69.2799400000000
9.08024000000000	69.2189900000000
9.09154000000000	69.1256300000000
9.10284000000000	69.0672500000000
9.11414000000000	69.0002700000000
9.12548000000000	68.9436800000000
9.13682000000000	68.8825800000000
9.14816000000000	68.8173400000000
9.15949000000000	68.7635500000000
9.17082000000000	68.6751500000000
9.18215000000000	68.6037600000000
9.19344000000000	68.5409200000000
9.20474000000000	68.4783000000000
9.21604000000000	68.4134600000000
9.22734000000000	68.3555500000000
9.23864000000000	68.2924000000000
9.24995000000000	68.2240200000000
9.26124000000000	68.1620400000000
9.27253000000000	68.0706500000000
9.28383000000000	68.0048700000000
9.29513000000000	67.9428400000000
9.30644000000000	67.8852800000000
9.31774000000000	67.8215600000000
9.32903000000000	67.7638900000000
9.34038000000000	67.6884900000000
9.35168000000000	67.6195900000000
9.36300000000000	67.5496600000000
9.37435000000000	67.4821900000000
9.38568000000000	67.4226400000000
9.39701000000000	67.3642900000000
9.40831000000000	67.3024700000000
9.41961000000000	67.2333700000000
9.43090000000000	67.1620600000000
9.44221000000000	67.0968900000000
9.45351000000000	67.0486800000000
9.46480000000000	66.9753700000000
9.47611000000000	66.9215700000000
9.48743000000000	66.8724600000000
9.49874000000000	66.8077200000000
9.51004000000000	66.7440300000000
9.52134000000000	66.6741700000000
9.53263000000000	66.6358900000000
9.54394000000000	66.5791500000000
9.55523000000000	66.5200300000000
9.56653000000000	66.4643700000000
9.57784000000000	66.3993900000000
9.58914000000000	66.3389000000000
9.60047000000000	66.2900400000000
9.61177000000000	66.2315900000000
9.62306000000000	66.1837800000000
9.63441000000000	66.1255700000000
9.64573000000000	66.0744800000000
9.65708000000000	66.0198200000000
9.66838000000000	65.9524000000000
9.67970000000000	65.9176100000000
9.69101000000000	65.8680300000000
9.70231000000000	65.8236700000000
9.71363000000000	65.7742000000000
9.72494000000000	65.7220200000000
9.73624000000000	65.6743900000000
9.74754000000000	65.6355400000000
9.75884000000000	65.5905500000000
9.77016000000000	65.5556500000000
9.78148000000000	65.5068500000000
9.79279000000000	65.4610300000000
9.80410000000000	65.4125700000000
9.81540000000000	65.3706200000000
9.82670000000000	65.3294100000000
9.83804000000000	65.2960100000000
9.84934000000000	65.2526300000000
9.86064000000000	65.2180900000000
9.87198000000000	65.1733400000000
9.88330000000000	65.1358700000000
9.89464000000000	65.1067500000000
9.90594000000000	65.0726800000000
9.91724000000000	65.0415000000000
9.92854000000000	65.0211000000000
9.93983000000000	64.9837700000000
9.95115000000000	64.9504900000000
9.96248000000000	64.9230300000000
9.97380000000000	64.8949100000000
9.98511000000000	64.8680400000000
9.99643000000000	64.8333400000000
10.0077300000000	64.7955400000000
10.0190400000000	64.7776100000000
10.0303400000000	64.7511000000000
10.0416700000000	64.7263400000000
10.0529700000000	64.6977400000000
10.0642700000000	64.6764100000000
10.0756000000000	64.6394000000000
10.0869000000000	64.6046400000000
10.0982000000000	64.5962400000000
10.1095400000000	64.5732400000000
10.1208800000000	64.5274000000000
10.1322200000000	64.5179400000000
10.1435400000000	64.4906800000000
10.1548500000000	64.4845500000000
10.1661500000000	64.4523000000000
10.1774700000000	64.4401200000000
10.1887600000000	64.3994100000000
10.2000700000000	64.3804200000000
10.2113700000000	64.3623500000000
10.2226600000000	64.3349000000000
10.2339700000000	64.3330600000000
10.2452600000000	64.3167300000000
10.2565500000000	64.2895100000000
10.2678600000000	64.2716700000000
10.2791600000000	64.2494000000000
10.2904500000000	64.2332900000000
10.3017600000000	64.2188000000000
10.3130800000000	64.1973000000000
10.3244200000000	64.1812100000000
10.3357200000000	64.1683300000000
10.3470500000000	64.1479300000000
10.3584000000000	64.1485400000000
10.3697400000000	64.1389500000000
10.3810800000000	64.1113000000000
10.3923800000000	64.0913800000000
10.4036700000000	64.0759700000000
10.4149700000000	64.0579100000000
10.4262700000000	64.0459400000000
10.4375700000000	64.0391500000000
10.4488600000000	64.0237500000000
10.4601700000000	64.0132800000000
10.4714700000000	63.9964600000000
10.4827600000000	63.9930600000000
10.4940600000000	63.9716000000000
10.5053700000000	63.9600400000000
10.5166500000000	63.9477700000000
10.5279600000000	63.9502700000000
10.5392600000000	63.9353000000000
10.5505500000000	63.9255800000000
10.5618700000000	63.9140000000000
10.5731600000000	63.9091300000000
10.5844500000000	63.8927300000000
10.5957900000000	63.8825500000000
10.6070900000000	63.8639400000000
10.6184000000000	63.8525100000000
10.6297200000000	63.8518500000000
10.6410600000000	63.8402100000000
10.6524000000000	63.8340100000000
10.6636900000000	63.8144700000000
10.6750000000000	63.8216800000000
10.6863000000000	63.8117400000000
10.6975900000000	63.8056500000000
10.7089000000000	63.7968800000000
10.7202100000000	63.7762900000000
10.7315300000000	63.7590600000000
10.7428300000000	63.7599700000000
10.7541300000000	63.7525200000000
10.7654300000000	63.7375600000000
10.7767300000000	63.7293500000000
10.7880200000000	63.7291200000000
10.7993200000000	63.7232400000000
10.8106100000000	63.7167000000000
10.8219200000000	63.7147100000000
10.8332200000000	63.6991000000000
10.8445200000000	63.6960100000000
10.8558100000000	63.6730500000000
10.8671500000000	63.6899700000000
10.8784600000000	63.6752700000000
10.8897800000000	63.6619900000000
10.9011400000000	63.6480500000000
10.9124600000000	63.6541900000000
10.9237900000000	63.6476100000000
10.9351000000000	63.6279500000000
10.9464000000000	63.6378100000000
10.9577200000000	63.6294100000000
10.9690300000000	63.6258500000000
10.9803300000000	63.6260400000000
10.9916200000000	63.6182900000000
11.0029200000000	63.6014800000000
11.0142200000000	63.5943000000000
11.0255200000000	63.5918600000000
11.0368200000000	63.5926800000000
11.0481200000000	63.5846700000000
11.0594200000000	63.5836000000000
11.0707200000000	63.5740900000000
11.0820200000000	63.5591000000000
11.0933200000000	63.5580200000000
11.1046100000000	63.5478000000000
11.1159100000000	63.5495500000000
11.1272500000000	63.5437800000000
11.1385500000000	63.5311100000000
11.1498400000000	63.5370000000000
11.1611900000000	63.5183600000000
11.1725300000000	63.5237700000000
11.1838500000000	63.5141200000000
11.1951400000000	63.5094800000000
11.2064500000000	63.5076600000000
11.2177500000000	63.5080100000000
11.2290400000000	63.4917600000000
11.2403500000000	63.4857100000000
11.2516500000000	63.4811400000000
11.2629400000000	63.4872100000000
11.2742500000000	63.4845000000000
11.2855500000000	63.4820900000000
11.2968400000000	63.4705700000000
11.3081400000000	63.4739600000000
11.3194500000000	63.4662900000000
11.3307400000000	63.4574300000000
11.3420400000000	63.4602500000000
11.3533300000000	63.4525000000000
11.3646300000000	63.4404900000000
11.3759400000000	63.4458500000000
11.3872400000000	63.4416200000000
11.3985200000000	63.4378100000000
11.4098400000000	63.4276200000000
11.4211700000000	63.4292600000000
11.4324800000000	63.4220400000000
11.4438000000000	63.4210100000000
11.4551300000000	63.4270800000000
11.4664700000000	63.4113100000000
11.4777700000000	63.4054200000000
11.4890700000000	63.4099400000000
11.5003800000000	63.4077100000000
11.5116700000000	63.3919200000000
11.5229700000000	63.3908500000000
11.5342800000000	63.3938800000000
11.5455800000000	63.3913300000000
11.5568800000000	63.3896600000000
11.5681800000000	63.3815200000000
11.5795100000000	63.3675100000000
11.5908000000000	63.3758000000000
11.6020900000000	63.3653300000000
11.6134000000000	63.3697400000000
11.6247000000000	63.3624600000000
11.6359900000000	63.3703000000000
11.6473000000000	63.3528800000000
11.6586000000000	63.3554100000000
11.6698900000000	63.3566900000000
11.6812400000000	63.3669200000000
11.6925300000000	63.3422500000000
11.7038200000000	63.3472400000000
11.7151600000000	63.3395800000000
11.7265100000000	63.3475600000000
11.7378400000000	63.3352400000000
11.7491400000000	63.3417900000000
11.7604400000000	63.3365200000000
11.7717400000000	63.3305400000000
11.7830300000000	63.3327400000000
11.7943300000000	63.3165600000000
11.8056300000000	63.3273900000000
11.8169300000000	63.3363500000000
11.8282300000000	63.3218500000000
11.8395300000000	63.3163100000000
11.8508200000000	63.3204900000000
11.8621300000000	63.3060000000000
11.8734400000000	63.3127400000000
11.8847200000000	63.3086200000000
11.8960200000000	63.3018200000000
11.9073200000000	63.3043900000000
11.9186100000000	63.3118000000000
11.9299200000000	63.3056700000000
11.9412300000000	63.2970200000000
11.9525100000000	63.2974200000000
11.9638500000000	63.2825900000000
11.9751600000000	63.2921300000000
11.9864500000000	63.2936000000000
11.9977900000000	63.2885400000000
12.0091300000000	63.2831400000000
12.0204600000000	63.2791400000000
12.0317600000000	63.2775000000000
12.0430600000000	63.2785600000000
12.0543700000000	63.2833400000000
12.0656600000000	63.2695000000000
12.0769600000000	63.2757400000000
12.0882900000000	63.2702000000000
12.0995900000000	63.2809900000000
12.1109000000000	63.2730300000000
12.1222000000000	63.2747700000000
12.1335300000000	63.2717900000000
12.1448200000000	63.2707700000000
12.1561200000000	63.2661400000000
12.1674200000000	63.2586100000000
12.1787200000000	63.2554200000000
12.1900100000000	63.2643200000000
12.2013400000000	63.2589300000000
12.2126800000000	63.2529600000000
12.2239800000000	63.2489900000000
12.2352900000000	63.2538300000000
12.2466200000000	63.2422000000000
12.2579500000000	63.2488500000000
12.2692900000000	63.2543000000000
12.2805900000000	63.2487000000000
12.2918900000000	63.2456700000000
12.3031900000000	63.2441700000000
12.3144900000000	63.2441900000000
12.3257900000000	63.2529400000000
12.3370900000000	63.2338600000000
12.3483900000000	63.2483300000000
12.3596900000000	63.2514300000000
12.3709900000000	63.2304800000000
12.3822900000000	63.2298900000000
12.3935900000000	63.2433400000000
12.4048800000000	63.2378300000000
12.4161800000000	63.2270400000000
12.4274800000000	63.2443500000000
12.4387800000000	63.2341200000000
12.4500700000000	63.2381000000000
12.4613900000000	63.2314900000000
12.4726800000000	63.2288400000000
12.4839700000000	63.2275700000000
12.4953100000000	63.2266800000000
12.5066000000000	63.2287300000000
12.5179100000000	63.2246200000000
12.5292500000000	63.2292600000000
12.5405800000000	63.2168600000000
12.5519200000000	63.2269700000000
12.5632200000000	63.2196100000000
12.5745100000000	63.2284900000000
12.5858100000000	63.2224900000000
12.5971100000000	63.2213400000000
12.6084100000000	63.2283500000000
12.6197100000000	63.2317600000000
12.6310100000000	63.2229600000000
12.6423200000000	63.2204300000000
12.6536000000000	63.2218900000000
12.6649000000000	63.2250700000000
12.6762100000000	63.2186700000000
12.6875000000000	63.2252500000000
12.6987900000000	63.2132100000000
12.7101000000000	63.2194100000000
12.7214100000000	63.2020300000000
12.7326800000000	63.2211700000000
12.7440000000000	63.2152600000000
12.7553300000000	63.2178000000000
12.7666600000000	63.2174400000000
12.7780000000000	63.2286200000000
12.7893400000000	63.2231200000000
12.8006700000000	63.2143800000000
12.8120100000000	63.2091200000000
12.8233000000000	63.2281600000000
12.8346100000000	63.2130300000000
12.8459000000000	63.2106900000000
12.8572100000000	63.2155900000000
12.8685100000000	63.2190400000000
12.8798100000000	63.2107100000000
12.8911000000000	63.2177000000000
12.9024100000000	63.2259300000000
12.9137100000000	63.2169500000000
12.9250000000000	63.2164600000000
12.9363000000000	63.2121900000000
12.9476000000000	63.2119800000000
12.9589000000000	63.2195900000000
12.9702000000000	63.2146800000000
12.9815000000000	63.2137100000000
12.9927800000000	63.2194400000000
13.0041000000000	63.2088500000000
13.0154100000000	63.2152700000000
13.0266900000000	63.2227600000000
13.0380300000000	63.2174800000000
13.0493400000000	63.2025500000000
13.0606300000000	63.2070300000000
13.0719700000000	63.2237500000000
13.0833000000000	63.2141600000000
13.0946400000000	63.2204700000000
13.1059300000000	63.2070700000000
13.1172400000000	63.2266500000000
13.1285400000000	63.2160600000000
13.1398300000000	63.2271300000000
13.1511400000000	63.2121800000000
13.1624400000000	63.2117700000000
13.1737300000000	63.2206000000000
13.1850200000000	63.2141300000000
13.1963200000000	63.2216100000000
13.2076200000000	63.2250900000000
13.2189200000000	63.2139500000000
13.2302300000000	63.2270400000000
13.2415100000000	63.2121300000000
13.2528100000000	63.2197300000000
13.2641200000000	63.2202500000000
13.2754100000000	63.2239700000000
13.2867200000000	63.2174500000000
13.2980400000000	63.2186900000000
13.3093900000000	63.2270200000000
13.3206800000000	63.2166500000000
13.3319900000000	63.2217900000000
13.3433300000000	63.2307300000000
13.3546500000000	63.2100800000000
13.3659800000000	63.2270100000000
13.3772900000000	63.2188300000000
13.3886000000000	63.2121500000000
13.3998900000000	63.2173400000000
13.4111900000000	63.2307400000000
13.4225000000000	63.2279000000000
13.4338000000000	63.2285200000000
13.4451000000000	63.2336000000000
13.4564000000000	63.2315400000000
13.4677000000000	63.2296700000000
13.4790000000000	63.2318900000000
13.4903200000000	63.2361300000000
13.5016100000000	63.2337200000000
13.5129100000000	63.2265000000000
13.5242100000000	63.2332300000000
13.5355000000000	63.2327000000000
13.5468100000000	63.2329300000000
13.5581500000000	63.2192200000000
13.5694900000000	63.2330300000000
13.5807800000000	63.2373800000000
13.5920900000000	63.2332000000000
13.6034200000000	63.2423000000000
13.6147500000000	63.2417600000000
13.6260800000000	63.2367600000000
13.6374000000000	63.2491800000000
13.6487000000000	63.2461500000000
13.6600200000000	63.2526700000000
13.6713300000000	63.2479600000000
13.6826300000000	63.2470200000000
13.6939200000000	63.2507900000000
13.7052200000000	63.2449800000000
13.7165200000000	63.2439900000000
13.7278200000000	63.2431800000000
13.7391200000000	63.2578700000000
13.7504300000000	63.2504300000000
13.7617100000000	63.2439300000000
13.7730100000000	63.2493000000000
13.7843200000000	63.2459600000000
13.7956100000000	63.2475700000000
13.8069200000000	63.2592300000000
13.8182200000000	63.2448600000000
13.8295100000000	63.2476600000000
13.8408500000000	63.2552300000000
13.8521500000000	63.2477600000000
13.8634500000000	63.2644900000000
13.8747900000000	63.2445600000000
13.8861200000000	63.2612800000000
13.8974600000000	63.2625600000000
13.9087500000000	63.2623300000000
13.9200500000000	63.2732600000000
13.9313600000000	63.2487900000000
13.9426600000000	63.2588000000000
13.9539600000000	63.2717500000000
13.9652600000000	63.2719300000000
13.9765500000000	63.2783000000000
13.9878600000000	63.2744800000000
13.9991600000000	63.2838400000000
14.0104800000000	63.2776000000000
14.0218000000000	63.2843900000000
14.0331200000000	63.2852200000000
14.0444100000000	63.2744100000000
14.0557000000000	63.2879000000000
14.0670200000000	63.2980100000000
14.0783200000000	63.2819800000000
14.0896100000000	63.2976200000000
14.1009400000000	63.2929100000000
14.1122500000000	63.2964600000000
14.1235400000000	63.3050400000000
14.1348800000000	63.3069800000000
14.1462200000000	63.2974500000000
14.1575600000000	63.3022500000000
14.1688500000000	63.3102200000000
14.1801500000000	63.3107900000000
14.1914500000000	63.3209200000000
14.2027400000000	63.3078700000000
14.2140400000000	63.3288200000000
14.2253500000000	63.3226000000000
14.2366400000000	63.3302200000000
14.2479400000000	63.3335200000000
14.2592400000000	63.3268100000000
14.2705400000000	63.3274700000000
14.2818400000000	63.3349400000000
14.2931400000000	63.3387500000000
14.3044300000000	63.3302500000000
14.3157200000000	63.3417100000000
14.3270300000000	63.3428800000000
14.3383300000000	63.3366400000000
14.3496400000000	63.3439200000000
14.3609400000000	63.3513000000000
14.3722300000000	63.3492600000000
14.3835600000000	63.3554200000000
14.3948600000000	63.3412500000000
14.4061600000000	63.3548800000000
14.4175100000000	63.3721000000000
14.4288300000000	63.3666800000000
14.4401700000000	63.3797700000000
14.4514800000000	63.3860900000000
14.4628000000000	63.3771900000000
14.4741100000000	63.3854800000000
14.4854100000000	63.3833500000000
14.4967000000000	63.3889300000000
14.5080000000000	63.4066800000000
14.5193000000000	63.4064600000000
14.5306000000000	63.4056100000000
14.5419000000000	63.4013400000000
14.5532000000000	63.4143400000000
14.5645100000000	63.4257800000000
14.5758000000000	63.4246700000000
14.5871000000000	63.4229600000000
14.5984000000000	63.4179600000000
14.6096900000000	63.4331400000000
14.6210000000000	63.4457600000000
14.6323100000000	63.4438300000000
14.6436200000000	63.4487000000000
14.6549300000000	63.4630700000000
14.6662300000000	63.4581300000000
14.6775300000000	63.4559800000000
14.6888700000000	63.4678300000000
14.7002000000000	63.4856600000000
14.7115400000000	63.4865300000000
14.7228300000000	63.4889500000000
14.7341400000000	63.4992100000000
14.7454400000000	63.4987800000000
14.7567700000000	63.5091800000000
14.7680800000000	63.5155000000000
14.7794100000000	63.5189100000000
14.7907000000000	63.5272900000000
14.8020000000000	63.5424900000000
14.8133000000000	63.5397600000000
14.8246000000000	63.5492900000000
14.8358900000000	63.5533900000000
14.8472000000000	63.5709500000000
14.8585000000000	63.5681200000000
14.8697900000000	63.5761300000000
14.8811000000000	63.5865800000000
14.8924100000000	63.5962400000000
14.9037300000000	63.6080200000000
14.9150600000000	63.6117400000000
14.9263600000000	63.6279100000000
14.9377000000000	63.6455700000000
14.9490400000000	63.6464000000000
14.9603800000000	63.6573900000000
14.9716800000000	63.6623200000000
14.9829900000000	63.6762800000000
14.9943000000000	63.6891800000000
15.0056000000000	63.7010300000000
15.0169000000000	63.7050500000000
15.0282000000000	63.7268700000000
15.0395000000000	63.7325000000000
15.0508300000000	63.7559800000000
15.0621400000000	63.7545800000000
15.0734600000000	63.7773700000000
15.0847600000000	63.7853200000000
15.0960600000000	63.8035600000000
15.1073600000000	63.8188100000000
15.1186700000000	63.8377200000000
15.1299700000000	63.8406400000000
15.1412600000000	63.8723200000000
15.1525900000000	63.8739500000000
15.1639000000000	63.8972200000000
15.1752000000000	63.9151200000000
15.1865300000000	63.9193900000000
15.1978600000000	63.9512100000000
15.2092000000000	63.9657000000000
15.2205100000000	63.9882400000000
15.2318300000000	64.0106600000000
15.2431200000000	64.0192100000000
15.2544200000000	64.0551500000000
15.2657200000000	64.0820300000000
15.2770200000000	64.0961300000000
15.2883200000000	64.1271000000000
15.2996200000000	64.1379600000000
15.3109200000000	64.1591400000000
15.3222200000000	64.1956900000000
15.3335200000000	64.2174800000000
15.3448100000000	64.2461500000000
15.3561100000000	64.2708000000000
15.3674200000000	64.2996200000000
15.3787200000000	64.3376200000000
15.3900200000000	64.3593000000000
15.4013200000000	64.3854600000000
15.4126100000000	64.4179700000000
15.4239500000000	64.4508400000000
15.4352500000000	64.4891600000000
15.4465500000000	64.5044700000000
15.4578900000000	64.5391400000000
15.4692300000000	64.5765100000000
15.4805600000000	64.6084200000000
15.4918600000000	64.6513800000000
15.5031600000000	64.6781000000000
15.5144600000000	64.7126000000000
15.5257500000000	64.7493200000000
15.5370600000000	64.7898000000000
15.5483600000000	64.8311900000000
15.5596800000000	64.8702500000000
15.5710000000000	64.9161000000000
15.5823000000000	64.9337500000000
15.5936200000000	64.9938500000000
15.6049200000000	65.0411200000000
15.6162000000000	65.0888700000000
15.6275200000000	65.1159400000000
15.6388100000000	65.1641300000000
15.6501200000000	65.2127900000000
15.6614200000000	65.2563600000000
15.6727100000000	65.3042200000000
15.6840400000000	65.3660700000000
15.6953500000000	65.4087600000000
15.7066500000000	65.4429900000000
15.7179900000000	65.5023700000000
15.7293200000000	65.5536700000000
15.7406600000000	65.6067000000000
15.7519600000000	65.6582200000000
15.7632600000000	65.7235900000000
15.7745800000000	65.7741100000000
15.7858800000000	65.8142400000000
15.7971900000000	65.8607300000000
15.8084900000000	65.9273700000000
15.8198000000000	65.9889500000000
15.8311300000000	66.0433900000000
15.8424500000000	66.1045100000000
15.8537400000000	66.1568100000000
15.8650500000000	66.2005800000000
15.8763500000000	66.2660000000000
15.8876500000000	66.3395000000000
15.8989500000000	66.3918500000000
15.9102600000000	66.4648000000000
15.9215500000000	66.5093600000000
15.9328800000000	66.5668600000000
15.9441900000000	66.6151000000000
15.9554900000000	66.6869500000000
15.9668300000000	66.7535500000000
15.9781600000000	66.8102400000000
15.9894900000000	66.8802900000000
16.0007900000000	66.9382600000000
16.0121000000000	66.9872000000000
16.0234300000000	67.0503100000000
16.0347400000000	67.1109100000000
16.0460500000000	67.1797900000000
16.0573700000000	67.2476700000000
16.0686900000000	67.3139300000000
16.0800200000000	67.3673100000000
16.0913200000000	67.4425500000000
16.1026100000000	67.4932600000000
16.1139200000000	67.5584700000000
16.1252200000000	67.6227600000000
16.1365200000000	67.7081900000000
16.1478200000000	67.7567200000000
16.1591200000000	67.8194900000000
16.1704600000000	67.8783100000000
16.1817900000000	67.9406400000000
16.1931200000000	68.0222100000000
16.2044400000000	68.0800900000000
16.2157800000000	68.1515800000000
16.2270900000000	68.2120100000000
16.2383900000000	68.2740800000000
16.2496900000000	68.3320800000000
16.2609900000000	68.3867000000000
16.2723000000000	68.4541200000000
16.2836200000000	68.5347400000000
16.2949200000000	68.6009700000000
16.3062200000000	68.6636400000000
16.3175200000000	68.7136800000000
16.3288200000000	68.7816000000000
16.3401200000000	68.8459900000000
16.3514200000000	68.9061400000000
16.3627100000000	68.9845000000000
16.3740100000000	69.0449800000000
16.3853000000000	69.1077700000000
16.3966100000000	69.1734700000000
16.4079100000000	69.2243200000000
16.4192000000000	69.2821000000000
16.4305500000000	69.3452200000000
16.4418400000000	69.4100800000000
16.4531400000000	69.4717000000000
16.4644800000000	69.5480600000000
16.4758200000000	69.6075400000000
16.4871500000000	69.6698900000000
16.4984600000000	69.7134900000000
16.5097800000000	69.7939800000000
16.5211000000000	69.8354300000000
16.5324200000000	69.8936200000000
16.5437200000000	69.9580600000000
16.5550200000000	70.0350800000000
16.5663200000000	70.0913500000000
16.5776100000000	70.1530200000000
16.5889000000000	70.2082400000000
16.6002100000000	70.2641400000000
16.6115000000000	70.3120600000000
16.6228000000000	70.3741000000000
16.6341100000000	70.4283400000000
16.6454000000000	70.4956100000000
16.6567100000000	70.5494200000000
16.6680100000000	70.6226800000000
16.6793000000000	70.6756200000000
16.6906300000000	70.7316100000000
16.7019600000000	70.7854300000000
16.7132800000000	70.8297100000000
16.7246200000000	70.8876200000000
16.7359500000000	70.9394800000000
16.7472900000000	71.0079000000000
16.7586100000000	71.0589600000000
16.7699200000000	71.1140400000000
16.7812200000000	71.1657300000000
16.7925100000000	71.2253600000000
16.8038000000000	71.2687600000000
16.8151100000000	71.3203200000000
16.8264100000000	71.3552400000000
16.8377000000000	71.4062900000000
16.8490100000000	71.4507400000000
16.8603100000000	71.5088000000000
16.8716000000000	71.5665100000000
16.8829000000000	71.6182100000000
16.8942000000000	71.6633600000000
16.9055000000000	71.7334700000000
16.9168000000000	71.7607700000000
16.9281100000000	71.8020400000000
16.9394000000000	71.8438600000000
16.9507400000000	71.8830300000000
16.9620400000000	71.9148200000000
16.9733400000000	71.9756200000000
16.9846800000000	72.0069400000000
16.9960100000000	72.0541600000000
17.0073400000000	72.0917400000000
17.0186400000000	72.1528600000000
17.0299400000000	72.1891600000000
17.0412500000000	72.2357100000000
17.0525700000000	72.2787400000000
17.0638800000000	72.2920100000000
17.0751800000000	72.3368800000000
17.0864800000000	72.3803400000000
17.0978000000000	72.4012100000000
17.1091000000000	72.4373600000000
17.1204100000000	72.4687400000000
17.1317000000000	72.5031300000000
17.1430000000000	72.5215900000000
17.1543100000000	72.5803900000000
17.1656000000000	72.6144500000000
17.1769100000000	72.6340000000000
17.1881900000000	72.6796300000000
17.1995000000000	72.7143900000000
17.2108300000000	72.7490500000000
17.2221300000000	72.7747900000000
17.2334400000000	72.8041100000000
17.2447600000000	72.8247800000000
17.2561100000000	72.8487200000000
17.2674400000000	72.8727800000000
17.2787400000000	72.9087100000000
17.2900600000000	72.9119800000000
17.3013800000000	72.9357500000000
17.3126800000000	72.9659100000000
17.3239800000000	72.9898500000000
17.3352800000000	73.0032700000000
17.3465900000000	73.0312200000000
17.3579000000000	73.0645100000000
17.3692000000000	73.0784000000000
17.3805100000000	73.0985400000000
17.3918000000000	73.1194500000000
17.4030900000000	73.1420800000000
17.4143900000000	73.1600600000000
17.4256800000000	73.1863100000000
17.4370000000000	73.1963400000000
17.4483000000000	73.2291000000000
17.4595900000000	73.2314600000000
17.4709300000000	73.2585300000000
17.4822400000000	73.2654600000000
17.4935200000000	73.2753400000000
17.5048600000000	73.2788900000000
17.5162000000000	73.3034800000000
17.5275300000000	73.3146700000000
17.5388300000000	73.3171200000000
17.5501300000000	73.3251800000000
17.5614400000000	73.3345300000000
17.5727300000000	73.3268300000000
17.5840300000000	73.3551900000000
17.5953300000000	73.3579300000000
17.6066300000000	73.3616300000000
17.6179300000000	73.3788500000000
17.6292400000000	73.3706900000000
17.6405600000000	73.3713600000000
17.6518700000000	73.3777300000000
17.6631600000000	73.3831500000000
17.6744600000000	73.3872500000000
17.6857500000000	73.3911100000000
17.6970400000000	73.3877500000000
17.7083600000000	73.3948400000000
17.7196600000000	73.3984400000000
17.7309600000000	73.3947100000000
17.7422900000000	73.3955500000000
17.7535900000000	73.4018900000000
17.7648900000000	73.4030000000000
17.7762400000000	73.4074200000000
17.7875500000000	73.4003800000000
17.7988800000000	73.3997000000000
17.8102100000000	73.3860300000000
17.8215200000000	73.3913000000000
17.8328300000000	73.3783300000000
17.8441300000000	73.3875400000000
17.8554400000000	73.3945800000000
17.8667600000000	73.3904300000000
17.8780700000000	73.3743900000000
17.8893700000000	73.3806500000000
17.9006900000000	73.3784600000000
17.9120000000000	73.3767500000000
17.9233000000000	73.3657300000000
17.9345900000000	73.3494600000000
17.9458900000000	73.3459200000000
17.9572000000000	73.3182400000000
17.9685000000000	73.3109900000000
17.9798200000000	73.3046300000000
17.9911200000000	73.2862600000000
18.0024200000000	73.2772800000000
18.0137200000000	73.2659300000000
18.0250600000000	73.2355400000000
18.0364000000000	73.2271100000000
18.0477300000000	73.2100900000000
18.0590200000000	73.1915400000000
18.0703300000000	73.1580000000000
18.0816300000000	73.1448500000000
18.0929200000000	73.1139300000000
18.1042200000000	73.1035000000000
18.1155200000000	73.0808900000000
18.1268200000000	73.0508000000000
18.1381300000000	73.0213900000000
18.1494500000000	72.9942500000000
18.1607600000000	72.9724500000000
18.1720900000000	72.9299600000000
18.1833900000000	72.9143100000000
18.1946800000000	72.8832200000000
18.2059800000000	72.8620200000000
18.2172800000000	72.8311700000000
18.2285800000000	72.8052200000000
18.2398800000000	72.7759500000000
18.2512200000000	72.7396600000000
18.2625200000000	72.7211000000000
18.2738100000000	72.6886100000000
18.2851500000000	72.6568200000000
18.2964900000000	72.6350900000000
18.3078200000000	72.6119600000000
18.3191200000000	72.5676700000000
18.3304300000000	72.5274700000000
18.3417500000000	72.4883700000000
18.3530600000000	72.4459400000000
18.3643600000000	72.3987300000000
18.3756900000000	72.3575700000000
18.3869900000000	72.3159000000000
18.3982900000000	72.2875500000000
18.4095900000000	72.2345700000000
18.4208900000000	72.2004800000000
18.4321800000000	72.1641200000000
18.4434800000000	72.1353200000000
18.4547800000000	72.0792700000000
18.4660800000000	72.0513900000000
18.4773800000000	72.0108800000000
18.4886800000000	71.9648600000000
18.4999800000000	71.8999700000000
18.5113200000000	71.8554600000000
18.5226400000000	71.8104200000000
18.5339400000000	71.7473400000000
18.5452900000000	71.7106800000000
18.5566200000000	71.6606200000000
18.5679500000000	71.6046800000000
18.5792600000000	71.5674300000000
18.5905600000000	71.5136300000000
18.6018500000000	71.4742100000000
18.6131500000000	71.4247200000000
18.6244500000000	71.3695800000000
18.6357500000000	71.3224200000000
18.6470500000000	71.2550500000000
18.6583500000000	71.2020000000000
18.6696500000000	71.1437300000000
18.6809500000000	71.0907300000000
18.6922500000000	71.0287800000000
18.7035400000000	70.9776900000000
18.7148400000000	70.9305600000000
18.7261400000000	70.8760900000000
18.7374400000000	70.8281200000000
18.7487400000000	70.7618000000000
18.7600500000000	70.7143100000000
18.7713800000000	70.6541000000000
18.7826700000000	70.5832800000000
18.7939700000000	70.5171700000000
18.8052700000000	70.4539600000000
18.8166100000000	70.3982800000000
18.8279500000000	70.3397800000000
18.8392900000000	70.2730900000000
18.8506100000000	70.2319900000000
18.8619200000000	70.1871900000000
18.8732200000000	70.0995200000000
18.8845100000000	70.0454700000000
18.8958100000000	69.9558500000000
18.9071200000000	69.8922200000000
18.9184400000000	69.8381500000000
18.9297500000000	69.7848400000000
18.9410600000000	69.7263400000000
18.9523800000000	69.6674800000000
18.9636800000000	69.6090800000000
18.9750100000000	69.5424700000000
18.9863100000000	69.4682300000000
18.9976100000000	69.3974900000000
19.0089100000000	69.3257400000000
19.0202400000000	69.2796300000000
19.0315500000000	69.2110300000000
19.0428400000000	69.1536400000000
19.0541800000000	69.0801600000000
19.0655200000000	69.0244600000000
19.0768500000000	68.9611200000000
19.0881500000000	68.8906600000000
19.0994600000000	68.8144200000000
19.1107800000000	68.7591500000000
19.1221000000000	68.6939700000000
19.1334300000000	68.6469600000000
19.1447600000000	68.5764000000000
19.1560900000000	68.5179400000000
19.1674000000000	68.4468800000000
19.1787200000000	68.3731500000000
19.1900100000000	68.2972900000000
19.2013100000000	68.2389800000000
19.2126100000000	68.1848400000000
19.2239100000000	68.1268900000000
19.2352100000000	68.0532300000000
19.2465400000000	67.9778300000000
19.2578500000000	67.9119700000000
19.2691600000000	67.8518400000000
19.2805000000000	67.7754700000000
19.2918200000000	67.7283500000000
19.3031500000000	67.6698200000000
19.3144600000000	67.5916700000000
19.3257800000000	67.5260500000000
19.3370800000000	67.4642600000000
19.3483900000000	67.4003700000000
19.3597100000000	67.3354000000000
19.3710200000000	67.2795000000000
19.3823300000000	67.2173700000000
19.3936400000000	67.1598800000000
19.4049600000000	67.0998300000000
19.4162500000000	67.0265500000000
19.4275400000000	66.9630600000000
19.4388500000000	66.9068100000000
19.4501400000000	66.8550900000000
19.4614600000000	66.7915700000000
19.4727500000000	66.7367200000000
19.4840400000000	66.6765500000000
19.4953800000000	66.6133400000000
19.5066700000000	66.5513000000000
19.5179800000000	66.5046200000000
19.5293200000000	66.4532800000000
19.5406500000000	66.3978500000000
19.5520000000000	66.3442800000000
19.5633200000000	66.3022500000000
19.5746400000000	66.2240300000000
19.5859400000000	66.1668500000000
19.5972600000000	66.1338000000000
19.6085600000000	66.0750000000000
19.6198600000000	66.0319600000000
19.6311900000000	65.9850000000000
19.6425000000000	65.9372900000000
19.6538200000000	65.8783700000000
19.6651200000000	65.8317400000000
19.6764200000000	65.7994300000000
19.6877100000000	65.7398900000000
19.6990200000000	65.6885200000000
19.7103200000000	65.6538700000000
19.7216100000000	65.6064300000000
19.7329400000000	65.5604700000000
19.7442800000000	65.5276500000000
19.7556200000000	65.4824800000000
19.7669600000000	65.4393400000000
19.7783000000000	65.4065600000000
19.7896200000000	65.3507000000000
19.8009200000000	65.3216100000000
19.8122200000000	65.2846700000000
19.8235200000000	65.2680500000000
19.8348200000000	65.2332300000000
19.8461100000000	65.1816900000000
19.8574200000000	65.1462100000000
19.8687400000000	65.1079600000000
19.8800600000000	65.0936600000000
19.8913800000000	65.0410600000000
19.9026700000000	65.0281900000000
19.9139800000000	64.9848900000000
19.9252900000000	64.9610300000000
19.9366000000000	64.9297500000000
19.9479200000000	64.8939500000000
19.9592600000000	64.8748800000000
19.9705900000000	64.8511600000000
19.9819300000000	64.8243300000000
19.9932600000000	64.7892900000000
20.0046000000000	64.7718700000000
20.0159300000000	64.7450000000000
20.0272300000000	64.7101100000000
20.0385200000000	64.6934500000000
20.0498300000000	64.6651200000000
20.0611600000000	64.6373300000000
20.0724700000000	64.6102400000000
20.0837800000000	64.5923500000000
20.0951000000000	64.5660400000000
20.1064000000000	64.5441600000000
20.1177200000000	64.5278800000000
20.1290300000000	64.4942100000000
20.1403200000000	64.4682500000000
20.1516300000000	64.4608400000000
20.1629200000000	64.4372200000000
20.1742200000000	64.4189600000000
20.1855400000000	64.4102900000000
20.1968400000000	64.3787900000000
20.2081500000000	64.3750800000000
20.2194900000000	64.3528900000000
20.2308200000000	64.3362000000000
20.2421600000000	64.3137800000000
20.2534600000000	64.3004000000000
20.2647500000000	64.2776800000000
20.2760600000000	64.2590000000000
20.2873600000000	64.2462500000000
20.2986500000000	64.2327300000000
20.3099500000000	64.2213600000000
20.3212500000000	64.1958200000000
20.3325500000000	64.1909800000000
20.3438500000000	64.1791700000000
20.3551500000000	64.1594400000000
20.3664500000000	64.1553800000000
20.3777500000000	64.1257400000000
20.3890400000000	64.1152700000000
20.4003400000000	64.1173900000000
20.4116400000000	64.0925300000000
20.4229300000000	64.0956300000000
20.4342400000000	64.0743600000000
20.4455400000000	64.0683300000000
20.4568300000000	64.0653500000000
20.4681700000000	64.0332000000000
20.4795100000000	64.0274700000000
20.4908400000000	64.0172400000000
20.5021800000000	64.0027700000000
20.5135100000000	63.9909600000000
20.5248200000000	63.9914100000000
20.5361200000000	63.9730800000000
20.5474200000000	63.9703700000000
20.5587100000000	63.9602100000000
20.5700100000000	63.9472500000000
20.5813200000000	63.9469300000000
20.5926100000000	63.9254400000000
20.6039100000000	63.9129100000000
20.6152100000000	63.9072000000000
20.6265000000000	63.9050000000000
20.6378200000000	63.8911400000000
20.6491300000000	63.8836400000000
20.6604400000000	63.8754700000000
20.6717400000000	63.8681800000000
20.6830300000000	63.8604400000000
20.6943400000000	63.8495200000000
20.7056400000000	63.8378400000000
20.7169300000000	63.8291900000000
20.7282700000000	63.8274500000000
20.7395700000000	63.8106200000000
20.7508700000000	63.7942500000000
20.7622200000000	63.8078200000000
20.7735400000000	63.7974200000000
20.7848800000000	63.7957100000000
20.7961800000000	63.7766600000000
20.8074900000000	63.7763700000000
20.8188200000000	63.7664000000000
20.8301200000000	63.7681700000000
20.8414200000000	63.7617900000000
20.8527400000000	63.7417900000000
20.8640500000000	63.7457300000000
20.8753500000000	63.7362900000000
20.8866400000000	63.7281300000000
20.8979400000000	63.7243300000000
20.9092300000000	63.7096100000000
20.9205300000000	63.7013200000000
20.9318300000000	63.6936300000000
20.9431300000000	63.6897400000000
20.9544400000000	63.6950300000000
20.9657400000000	63.6843100000000
20.9770300000000	63.6746600000000
20.9883700000000	63.6730200000000
20.9996600000000	63.6551400000000
21.0109700000000	63.6710100000000
21.0223100000000	63.6600300000000
21.0336300000000	63.6353100000000
21.0449600000000	63.6471900000000
21.0562800000000	63.6439000000000
21.0675800000000	63.6292500000000
21.0789100000000	63.6299600000000
21.0902200000000	63.6345300000000
21.1015300000000	63.6172700000000
21.1128400000000	63.6151200000000
21.1241400000000	63.6017500000000
21.1354400000000	63.6076700000000
21.1467400000000	63.6002000000000
21.1580400000000	63.5961800000000
21.1693400000000	63.5918400000000
21.1806400000000	63.5793500000000
21.1919300000000	63.5856200000000
21.2032200000000	63.5757100000000
21.2145200000000	63.5705600000000
21.2258600000000	63.5659500000000
21.2372000000000	63.5560200000000
21.2485000000000	63.5679200000000
21.2598000000000	63.5634200000000
21.2711400000000	63.5526700000000
21.2824800000000	63.5488300000000
21.2938100000000	63.5415200000000
21.3051000000000	63.5358300000000
21.3164100000000	63.5288100000000
21.3277000000000	63.5282100000000
21.3390000000000	63.5221500000000
21.3503000000000	63.5246100000000
21.3616000000000	63.5214200000000
21.3729000000000	63.5087700000000
21.3842000000000	63.5153400000000
21.3954900000000	63.5026300000000
21.4067900000000	63.5043000000000
21.4180900000000	63.5061300000000
21.4294000000000	63.5026200000000
21.4406900000000	63.4744400000000
21.4520000000000	63.4779600000000
21.4633000000000	63.4884900000000
21.4745900000000	63.4891500000000
21.4858900000000	63.4756800000000
21.4972000000000	63.4748900000000
21.5085000000000	63.4753000000000
21.5198300000000	63.4720600000000
21.5311200000000	63.4696300000000
21.5424300000000	63.4683100000000
21.5537600000000	63.4585600000000
21.5651000000000	63.4570300000000
21.5764400000000	63.4595300000000
21.5877300000000	63.4584200000000
21.5990300000000	63.4416600000000
21.6103300000000	63.4442100000000
21.6216200000000	63.4446400000000
21.6329200000000	63.4377400000000
21.6442300000000	63.4412200000000
21.6555200000000	63.4353600000000
21.6668200000000	63.4164700000000
21.6781300000000	63.4306300000000
21.6894200000000	63.4196600000000
21.7007200000000	63.4242000000000
21.7120200000000	63.4135500000000
21.7233100000000	63.4184900000000
21.7346100000000	63.4094000000000
21.7459100000000	63.4075200000000
21.7572100000000	63.4106800000000
21.7685100000000	63.4021800000000
21.7798200000000	63.3966900000000
21.7911100000000	63.3957200000000
21.8024500000000	63.4009100000000
21.8137400000000	63.4031800000000
21.8250400000000	63.3935700000000
21.8363900000000	63.3962000000000
21.8477200000000	63.3843700000000
21.8590600000000	63.3817700000000
21.8703600000000	63.3782300000000
21.8816800000000	63.3801300000000
21.8929800000000	63.3829300000000
21.9042900000000	63.3854400000000
21.9155900000000	63.3748300000000
21.9268900000000	63.3692200000000
21.9381900000000	63.3672400000000
21.9495200000000	63.3750700000000
21.9608200000000	63.3770000000000
21.9721300000000	63.3633200000000
21.9834400000000	63.3544200000000
21.9947400000000	63.3694200000000
22.0060400000000	63.3592600000000
22.0173500000000	63.3604200000000
22.0286400000000	63.3626100000000
22.0399400000000	63.3537600000000
22.0512800000000	63.3566000000000
22.0625800000000	63.3480100000000
22.0738800000000	63.3579300000000
22.0852200000000	63.3550700000000
22.0965400000000	63.3329600000000
22.1078800000000	63.3344000000000
22.1191800000000	63.3472100000000
22.1304900000000	63.3425000000000
22.1418000000000	63.3369000000000
22.1531200000000	63.3370200000000
22.1644200000000	63.3405100000000
22.1757100000000	63.3382500000000
22.1870100000000	63.3417700000000
22.1983100000000	63.3327200000000
22.2096000000000	63.3251600000000
22.2209100000000	63.3272900000000
22.2322200000000	63.3273200000000
22.2434900000000	63.3343000000000
22.2548000000000	63.3204700000000
22.2661000000000	63.3108100000000
22.2774000000000	63.3304900000000
22.2887000000000	63.3235900000000
22.3000300000000	63.3160600000000
22.3113700000000	63.3188900000000
22.3226700000000	63.3112300000000
22.3339700000000	63.3184200000000
22.3453100000000	63.3152100000000
22.3566400000000	63.3140300000000
22.3679700000000	63.3168800000000
22.3792900000000	63.3127600000000
22.3905800000000	63.3130100000000
22.4018700000000	63.3176300000000
22.4131700000000	63.3120800000000
22.4244700000000	63.3178400000000
22.4357800000000	63.2994000000000
22.4470800000000	63.2992300000000
22.4583900000000	63.3036300000000
22.4696800000000	63.3000900000000
22.4809700000000	63.3052200000000
22.4922700000000	63.3025900000000
22.5035700000000	63.3062100000000
22.5148500000000	63.2976500000000
22.5261700000000	63.3086400000000
22.5374700000000	63.3028200000000
22.5487600000000	63.3075400000000
22.5600700000000	63.2952300000000
22.5713800000000	63.2927000000000
22.5826600000000	63.2895100000000
22.5939900000000	63.2903700000000
[truncated: 2,454 more rows]
